# Supplementary material for: Structure and character analysis of cotton response regulator genes family reveals that GhRR7 responses to draught stress
Source: Biol Res. 2022 Aug 16;55:27. doi: 10.1186/s40659-022-00394-2 (PMC9380331; doi:10.1186/s40659-022-00394-2)
Supplement: Supplementary file 1 — Additional file 1: Table S1. The primers used for experiment in this study. Table S2. Information of RR genes in different species. Table S3. Information of the cotton RR genes in this study. Table S4. Collinearity analyses of RR genes family in four cotton species. Table S5. Analysis of GhRRs cis-elements. Table S6. RNA-Seq data analysis of GhRRs expression profiling in different stresses. Table S7. RNA-Seq data analysis of GhRRs expression profiling in different tissues. [file 40659_2022_394_MOESM1_ESM.xlsx]

## Sheet: Table S1
Table S1 The primers used for experiment in this study.
Primer name	Sequence(5'-3')
GhRR1-F	GGTTCGATATCATTATCAGCGATG
GhRR1-R	CTAGTTGATTAACAGCTGCAACGAACT
GhRR4-F	GCATTCCTGTTATTATGATGTCGGC
GhRR4-R	GGTCACTTATTCCAGGAACATCAGGAC
GhRR7-F	CGAAGAAGTTCATGTTCTTGCCGTTGAT
GhRR7-R	CCCTCTCTTAACTCTGTGGTCGTGTA
GhRR17-F	GTATCTTCATACCAAGTGACCTGTGT
GhRR17-R	GGCACATGCTAATTCTAGAAGGAACAT
GhRR26-F	CTTTGGCAGCATGTTTGGAGGAGATG
GhRR26-R	CAACTGTTCTCATTGGGACCTCAACTG
GhRR27-F	CCGTGGATGATAGTCACGTCGATC
GhRR27-R	CGTTTCACATCCGCCAGTTTCACGG
GhRR28-F	GTTATCAGCGACGTTCATATGCCAGAT
GhRR28-R	GGCTTCTTTAGCGTTGATGTATCATCC
GhRR34-F	GAAACACCCCTCAGGACGAGAGCGTTG
GhRR34-R	GGCATCACCGGCCTCAACCAAGAT
GhRR35-F	CAGCTGACTTTCTTATCAAGCCTGTTCG
GhRR35-R	TCGTCAACAAACGCAGAGTTCTCTT
GhRR41-F	CATGGAGCATGAGCTTTGTAAAAGCATCC
GhRR41-R	CTTCATGCATCTGCGATCCACTTGGT
GhRR86-F	CTCAAAGTGCATCGGGTTGTTGG
GhRR86-R	GCGTTCCACTCTCACTTCCACTACCAC
GhAHK3-F	GCAAGGAGATGCTCGCTAGCATGTGT
GhAHK3-R	CCAGACAGCACATCAATAGAAACCACAT
GhAHP5-F	ATGGATGTTG TGAATCAGTT GCAGAG
GhAHP5-R	CCAGCTGCCAGGATTTGTTGCTGCAGCCT
GhPHYB-F	GTCTTCAG GCAGCAGAGC AGTTCACTCC
GhPHYB-R	GATTGAGGGGTAATCCCAAGCATCTC
GhHistone 3-F	TCAAGACTGATTTGCGTTTCCA
GhHistone 3-R	GCGCAAAGGTTGGTGTCTTC
VIGS-GhRR7-F	AGAAGGCCTCCATGGGGATCCCGAAGAAGTTCATGTTCTTGCCG
VIGS-GhRR7-R	GGCCTCGAGACGCGTGAGCTCCCCTCTCTTAACTCTGTGGTCGTG

## Sheet: Table S2
Table S2 Information of RR genes in different species.
Gene name	ID	Chromosome	Start	End	Strand
ARR1	AT3G16857	Chr05	24946955	24948225	reverse
ARR2	AT4G16110	Chr04	9112686	9116164	forward
ARR3	AT1G59940	Chr01	22065617	22066973	reverse
ARR4	AT1G10470	Chr01	3442327	3443957	reverse
ARR5	AT3G48100	Chr03	17758427	17760874	reverse
ARR6	AT5G62920	Chr05	25252386	25254212	reverse
ARR7	AT1G19050	Chr01	6577833	6579178	reverse
ARR8	AT2G41310	Chr02	17221933	17224427	forward
ARR9	AT3G57040	Chr03	21109614	21111432	forward
ARR10	AT4G31920	Chr04	15444117	15446959	reverse
ARR11	AT1G67710	Chr01	25376751	25379144	reverse
ARR12	AT2G25180	Chr02	10724301	10726961	reverse
ARR13	AT2G27070	Chr02	11555781	11560215	reverse
ARR14	AT2G01760	Chr02	332967	334696	forward
ARR15	AT1G74890	Chr01	28131590	28132710	reverse
ARR16	AT2G40670	Chr02	16970230	16971234	forward
ARR17	AT3G56380	Chr03	20905480	20906368	forward
ARR18	AT5G58080	Chr05	23501785	23504143	reverse
ARR19	AT1G49190	Chr01	18191267	18193782	forward
ARR20	AT3G62670	Chr03	23176556	23178631	reverse
ARR21	AT5G07210	Chr05	2252237	2256018	forward
ARR22	AT3G04280	Chr03	1129944	1131084	reverse
ARR23	AT5G62120	Chr05	24946955	24948225	reverse
ARR24	AT5G26594	Chr05	9269282	9270254	forward
APRR1	At5g61380	Chr05	24674963	24678550	forward
APRR2	At4g18020	Chr04	10002846	10007619	reverse
APRR3	At5g60100	Chr05	24197998	24201364	reverse
APRR4	At5g49240	Chr05	19962934	19964351	forward
APRR5	At5g24470	Chr05	8356204	8358546	reverse
APRR6	At1g68210	Chr01	25565983	25569302	forward
APRR7	At5g02810	Chr05	637681	642026	reverse
APRR8	At4g00760	Chr04	327025	333477	reverse
APRR9	At2g46790	Chr02	19232607	19235179	forward
TcRR1	Thecc1EG003306t1	scaffold_1	21680563	21690460	reverse
TcRR2	Thecc1EG003307t1	scaffold_1	21690513	21693152	reverse
TcRR3	Thecc1EG004742t1	scaffold_1	33248936	33250668	forward
TcRR4	Thecc1EG005034t1	scaffold_1	34711906	34717186	reverse
TcRR5	Thecc1EG005431t1	scaffold_1	36596531	36601887	reverse
TcRR6	Thecc1EG009387t1	scaffold_2	23454747	23459741	reverse
TcRR7	Thecc1EG009607t1	scaffold_2	25779328	25780705	reverse
TcRR8	Thecc1EG010139t1	scaffold_2	31022079	31025223	reverse
TcRR9	Thecc1EG010701t1	scaffold_2	35069680	35075194	forward
TcRR10	Thecc1EG011067t1	scaffold_2	37763919	37782073	forward
TcRR11	Thecc1EG011962t1	scaffold_3	214952	217920	reverse
TcRR12	Thecc1EG014102t1	scaffold_3	19890816	19896951	forward
TcRR13	Thecc1EG015085t1	scaffold_3	26116688	26122190	forward
TcRR14	Thecc1EG015513t1	scaffold_3	28301632	28306618	forward
TcRR15	Thecc1EG022066t1	scaffold_5	2456718	2463494	reverse
TcRR16	Thecc1EG024355t1	scaffold_5	24896928	24898687	forward
TcRR17	Thecc1EG026114t1	scaffold_5	36608286	36609299	reverse
TcRR18	Thecc1EG035143t1	scaffold_8	6717660	6721088	forward
TcRR19	Thecc1EG036926t1	scaffold_9	932921	938425	reverse
TcRR20	Thecc1EG037098t1	scaffold_9	1715890	1720639	reverse
TcRR21	Thecc1EG038943t1	scaffold_9	14199903	14203301	forward
TcRR22	Thecc1EG041985t1	scaffold_9	40460063	40466363	reverse
TcRR23	Thecc1EG043038t1	scaffold_10r	3562147	3577596	reverse
TcRR24	Thecc1EG044257t1	scaffold_10r	15178630	15182036	reverse
TcRR25	Thecc1EG044660t1	scaffold_10r	18504521	18505941	reverse
TcRR26	Thecc1EG045246t1	scaffold_10r	23372825	23373804	forward
TcRR27	Thecc1EG045489t1	scaffold_10r	24796917	24799069	reverse
GmRR01	Glyma02g03140	Chr02	2467543	2469109	reverse
GmRR02	Glyma17g10170	Chr17	7325964	7328324	forward
GmRR03	Glyma05g01730	Chr05	2882076	2884630	reverse
GmRR04	Glyma08g40330	Chr08	40659082	40660707	forward
GmRR05	Glyma18g17330	Chr18	18236123	18237517	reverse
GmRR06	Glyma15g37770	Chr15	44486373	44488494	forward
GmRR07	Glyma04g42680	Chr04	51501118	51504910	forward
GmRR08	Glyma06g12100	Chr06	9326470	9330284	reverse
GmRR09	Glyma03g28570	Chr03	34468143	34470468	reverse
GmRR10	Glyma19g31320	Chr19	39293540	39297547	reverse
GmRR11	Glyma11g21650	Chr11	12680138	12682249	reverse
GmRR12	Glyma04g29250	Chr04	21112845	21115191	forward
GmRR13	Glyma13g03560	Chr13	18304116	18308362	reverse
GmRR14	Glyma06g19870	Chr06	16265397	16267777	forward
GmRR15	Glyma04g34820	Chr04	44209619	44212193	reverse
GmRR16	Glyma06g14750	Chr06	11584108	11586433	reverse
GmRR17	Glyma04g40100	Chr04	49360887	49363239	forward
GmRR18	Glyma13g26770	Chr13	31169436	31171766	forward
GmRR19	Glyma17g03380	Chr17	2248769	2253279	forward
GmRR20	Glyma09g04470	Chr09	3335910	3339974	reverse
GmRR21	Glyma07g37220	Chr07	42299058	42303422	reverse
GmRR22	Glyma15g15520	Chr15	11952842	11957050	reverse
GmRR23	Glyma11g37480	Chr11	33960749	33965159	forward
GmRR24	Glyma05g27670	Chr05	33835691	33840877	forward
GmRR25	Glyma08g10650	Chr08	775021	7753043	forward
GmRR26	Glyma04g06650	Chr04	5158262	5163060	reverse
GmRR27	Glyma17g33230	Chr17	36599289	36605544	forward
GmRR28	Glyma14g13320	Chr14	12440679	12446787	reverse
GmRR29	Glyma15g24770	Chr15	28958236	28963375	reverse
GmRR30	Glyma09g14650	Chr09	17304125	17309053	forward
GmRR31	Glyma06g06730	Chr06	4813282	4818340	reverse
GmRR32	Glyma13g22320	Chr13	27049932	27053688	reverse
GmRR33	Glyma07g26890	Chr07	29620464	29626886	forward
GmRR34	Glyma03g32720	Chr03	38496173	38497260	forward
GmRR35	Glyma19g35470	Chr19	43263354	43264634	forward
GmRR36	Glyma19g35480	Chr19	43272232	43273013	forward
GmPRR37	Glyma04g33110	Chr04	41751975	41757731	reverse
GmPRR38	Glyma05g00880	Chr05	2177332	2182185	reverse
GmPRR39	Glyma06g14150	Chr06	11182702	11187451	forward
GmPRR40	Glyma19g44970	Chr19	50364718	50369677	forward
GmPRR41	Glyma13g19871	Chr13	24839737	24851002	reverse
GmPRR42	Glyma12g07861	Chr12	5508365	5522772	forward
GmPRR43	Glyma04g40640	Chr04	49758485	49763637	reverse
GmPRR44	Glyma16g02050	Chr16	1601748	1607341	reverse
GmPRR45	Glyma07g05530	Chr07	4201368	4206174	reverse
GmPRR46	Glyma05g06070	Chr05	7347545	7354517	forward
GmPRR47	Glyma17g16360	Chr17	12773838	12780785	forward
GmPRR48	Glyma01g40900	Chr01	53438675	53445283	reverse
GmPRR49	Glyma11g04440	Chr11	3014232	3022465	forward
OsRR1	LOC_Os04g36070.1	Chr4	22023832	22027680	reverse
OsRR2	LOC_Os02g35180.1	Chr2	21128620	21131370	reverse
OsRR3	LOC_Os02g58350.1	Chr2	35689247	35690390	reverse
OsRR4	LOC_Os01g72330.1	Chr1	41948952	41952388	forward
OsRR5	LOC_Os04g44280.1	Chr4	26227217	26228435	forward
OsRR6	LOC_Os04g57720.1	Chr4	34375978	34377357	forward
OsRR7	LOC_Os07g26720.1	Chr7	15440889	15442180	forward
OsRR8	LOC_Os08g28900.1	Chr8	17677910	17678691	forward
OsRR9	LOC_Os11g04720.1	Chr11	2013442	2015269	forward
OsRR10	LOC_Os12g04500.1	Chr12	1915856	1917598	forward
OsRR11	LOC_Os02g42060.1	Chr2	25286937	25287918	reverse
OsRR12	LOC_Os08g28950.1	Chr8	17714143	17714938	forward
OsRR13	LOC_Os08g26990.1	Chr8	16489493	16490328	forward
OsRR21	LOC_Os03g12350.1	Chr3	6512744	6518574	forward
OsRR22	LOC_Os06g08440.1	Chr6	4137248	4142663	forward
OsRR23	LOC_Os02g55320.1	Chr2	33859825	33864842	reverse
OsRR24	LOC_Os02g08500.1	Chr2	4573806	4578363	reverse
OsRR25	LOC_Os06g43910.1	Chr6	26450761	26454696	forward
OsRR26	LOC_Os01g67770.1	Chr1	39387230	39391101	reverse
OsRR27	LOC_Os05g32880.1	Chr5	19255491	19260019	reverse
OsRR28	LOC_Os04g28160.1	Chr4	16629917	16633083	forward
OsRR29	LOC_Os04g28130.1	Chr4	16614563	16618026	forward
OsRR30	LOC_Os10g32600.1	Chr10	17076098	17077979	reverse
OsRR31	LOC_Os08g35650.1	Chr8	22475056	22479169	reverse
OsRR32	LOC_Os08g17760.1	Chr8	10875232	10879442	reverse
OsRR33	LOC_Os08g35670.1	Chr8	22492748	22497789	reverse
OsRR41	LOC_Os03g53100.1	Chr3	30451518	30452854	forward
OsRR42	LOC_Os04g13480.1	Chr4	7521476	7522295	forward
OsPRR1	LOC_Os02g40510.1	Chr2	24569294	24572560	forward
OsPRR37	LOC_Os07g49460.1	Chr7	29616705	29629223	forward
OsPRR73	LOC_Os03g17570.1	Chr3	9759479	9768656	reverse
OsPRR59	LOC_Os11g05930.1	Chr11	2789002	2793735	forward
OsPRR95	LOC_Os09g36220.1	Chr9	20885172	20889843	reverse
OsPRR10	LOC_Os05g32890.1	Chr5	19261580	19265596	reverse
OsPRR11	LOC_Os04g28150.1	Chr4	16624886	16627577	forward
OsPRR12	LOC_Os04g28120.1	Chr4	16602471	16605138	forward
GhRR1	GH_A01G0290	A01	2551680	2554832	forward
GhRR2	GH_A01G0291	A01	2557201	2559114	forward
GhRR3	GH_A03G0073	A03	710155	714782	reverse
GhRR4	GH_A03G0814	A03	17911069	17915339	forward
GhRR5	GH_A03G1376	A03	84385302	84389534	reverse
GhRR6	GH_A03G1509	A03	92351191	92354357	reverse
GhRR7	GH_A04G1191	A04	79511281	79512276	forward
GhRR8	GH_A05G0054	A05	750341	752771	reverse
GhRR9	GH_A05G0525	A05	4887477	4889870	forward
GhRR10	GH_A05G0526	A05	4900666	4903697	forward
GhRR11	GH_A05G0593	A05	5430045	5433699	forward
GhRR12	GH_A05G1008	A05	8974461	8978268	reverse
GhRR13	GH_A05G2359	A05	23255959	23259121	forward
GhRR14	GH_A05G2807	A05	31412960	31413837	forward
GhRR15	GH_A05G3597	A05	86197376	86201885	reverse
GhRR16	GH_A05G4209	A05	108825336	108825989	forward
GhRR17	GH_A06G0495	A06	7430853	7433326	forward
GhRR18	GH_A07G0302	A07	3049872	3052593	forward
GhRR19	GH_A07G0937	A07	13311019	13313067	forward
GhRR20	GH_A07G1380	A07	25313860	25315690	forward
GhRR21	GH_A07G2287	A07	91817236	91817795	reverse
GhRR22	GH_A08G1329	A08	87905097	87906090	forward
GhRR23	GH_A08G1853	A08	111157989	111161908	reverse
GhRR24	GH_A08G2196	A08	117997826	117998320	forward
GhRR25	GH_A08G2848	A08	124807453	124810328	forward
GhRR26	GH_A09G1767	A09	74537863	74543080	reverse
GhRR27	GH_A09G1859	A09	75465406	75467080	reverse
GhRR28	GH_A09G2565	A09	81985777	81988585	reverse
GhRR29	GH_A10G1852	A10	97255866	97258849	reverse
GhRR30	GH_A10G1957	A10	101349967	101350775	forward
GhRR31	GH_A10G1958	A10	101372251	101379423	forward
GhRR32	GH_A10G1971	A10	101848484	101849296	forward
GhRR33	GH_A10G2016	A10	102759353	102759993	reverse
GhRR34	GH_A11G0155	A11	1432374	1436217	forward
GhRR35	GH_A11G1056	A11	9978274	9982234	forward
GhRR36	GH_A11G1173	A11	11664153	11665814	reverse
GhRR37	GH_A11G3711	A11	121054537	121058893	forward
GhRR38	GH_A12G0507	A12	10077677	10079118	reverse
GhRR39	GH_A12G1201	A12	79563338	79567650	forward
GhRR40	GH_A12G2314	A12	101471253	101475731	reverse
GhRR41	GH_A12G2658	A12	104808348	104811228	reverse
GhRR42	GH_A12G2804	A12	106082510	106086707	reverse
GhRR43	GH_A13G0047	A13	482847	483514	forward
GhRR44	GH_A13G2098	A13	104810028	104813147	reverse
GhRR45	GH_D01G0276	D01	2237932	2241104	forward
GhRR46	GH_D01G0277	D01	2243119	2244995	forward
GhRR47	GH_D02G1418	D02	44968685	44986055	forward
GhRR48	GH_D02G1534	D02	50621445	50625700	forward
GhRR49	GH_D02G1683	D02	56239568	56242733	reverse
GhRR50	GH_D03G1080	D03	37994258	37998492	forward
GhRR51	GH_D03G1891	D03	53196931	53200906	forward
GhRR52	GH_D04G0168	D04	2105169	2105821	reverse
GhRR53	GH_D04G0848	D04	17096682	17100061	reverse
GhRR54	GH_D04G1532	D04	49786508	49787510	forward
GhRR55	GH_D05G0059	D05	589645	592076	reverse
GhRR56	GH_D05G0523	D05	4173841	4176226	forward
GhRR57	GH_D05G0524	D05	4206879	4209917	forward
GhRR58	GH_D05G0589	D05	4706236	4709895	forward
GhRR59	GH_D05G0995	D05	8065250	8069066	reverse
GhRR60	GH_D05G2379	D05	21249911	21252965	forward
GhRR61	GH_D05G2819	D05	27018599	27019473	forward
GhRR62	GH_D06G0466	D06	6451732	6454050	forward
GhRR63	GH_D07G0314	D07	3030476	3033167	forward
GhRR64	GH_D07G0863	D07	9654012	9656714	reverse
GhRR65	GH_D07G0940	D07	10817450	10819500	forward
GhRR66	GH_D07G1368	D07	19345840	19347744	forward
GhRR67	GH_D07G2230	D07	53706195	53706753	reverse
GhRR68	GH_D07G2231	D07	53725794	53726353	reverse
GhRR69	GH_D07G2233	D07	53757240	53757797	reverse
GhRR70	GH_D08G1213	D08	38944885	38945891	reverse
GhRR71	GH_D08G1870	D08	57068623	57072553	reverse
GhRR72	GH_D08G2209	D08	62441083	62441575	forward
GhRR73	GH_D08G2840	D08	68877344	68879850	forward
GhRR74	GH_D09G1716	D09	44158083	44163226	reverse
GhRR75	GH_D09G1813	D09	45070735	45072400	reverse
GhRR76	GH_D09G2497	D09	50973817	50976632	reverse
GhRR77	GH_D10G1952	D10	51767426	51770403	reverse
GhRR78	GH_D10G2056	D10	54539937	54540746	forward
GhRR79	GH_D10G2057	D10	54546996	54547804	forward
GhRR80	GH_D10G2073	D10	54983203	54984013	forward
GhRR81	GH_D10G2118	D10	55761560	55762199	reverse
GhRR82	GH_D11G0156	D11	1363261	1367106	forward
GhRR83	GH_D11G1084	D11	9292705	9296654	forward
GhRR84	GH_D11G1176	D11	10322048	10325165	reverse
GhRR85	GH_D11G1204	D11	10630705	10632379	reverse
GhRR86	GH_D11G3739	D11	70973130	70992187	forward
GhRR87	GH_D12G0520	D12	7887625	7889060	reverse
GhRR88	GH_D12G1208	D12	38775980	38780280	forward
GhRR89	GH_D12G2327	D12	55721804	55726297	reverse
GhRR90	GH_D12G2682	D12	58954871	58957741	reverse
GhRR91	GH_D12G2832	D12	60321285	60325593	reverse
GhRR92	GH_D13G0044	D13	399882	400545	forward
GhRR93	GH_D13G2077	D13	58755167	58758277	reverse
GbRR1	GB_A01G0283	A01	2355253	2358402	forward
GbRR2	GB_A01G0284	A01	2363158	2364634	forward
GbRR3	GB_A03G0072	A03	726626	730538	reverse
GbRR4	GB_A03G0809	A03	17434534	17438802	forward
GbRR5	GB_A03G1452	A03	80894515	80898751	reverse
GbRR6	GB_A03G1584	A03	88596960	88600126	reverse
GbRR7	GB_A04G1242	A04	73991281	73992275	forward
GbRR8	GB_A05G0061	A05	690757	693180	reverse
GbRR9	GB_A05G0529	A05	5156029	5158421	forward
GbRR10	GB_A05G0530	A05	5171737	5174767	forward
GbRR11	GB_A05G0598	A05	5728822	5732589	forward
GbRR12	GB_A05G1016	A05	9332068	9335673	reverse
GbRR13	GB_A05G2392	A05	23779526	23782693	forward
GbRR14	GB_A05G2818	A05	31344339	31344882	reverse
GbRR15	GB_A05G2840	A05	31808404	31809280	forward
GbRR16	GB_A05G3674	A05	81908576	81915050	reverse
GbRR17	GB_A05G4305	A05	105609048	105609701	forward
GbRR18	GB_A05G4460	A05	107523167	107526983	reverse
GbRR19	GB_A06G0502	A06	7595646	7598126	forward
GbRR20	GB_A07G0294	A07	3203559	3206281	forward
GbRR21	GB_A07G0933	A07	13704305	13706353	forward
GbRR22	GB_A07G1375	A07	25834531	25836361	forward
GbRR23	GB_A07G2378	A07	90264010	90264569	reverse
GbRR24	GB_A08G1399	A08	83130476	83131469	forward
GbRR25	GB_A08G1957	A08	106122947	106126866	reverse
GbRR26	GB_A08G2304	A08	113638297	113638793	forward
GbRR27	GB_A08G2959	A08	120529323	120532199	forward
GbRR28	GB_A09G1888	A09	70601448	70606662	reverse
GbRR29	GB_A09G1978	A09	71500255	71505638	reverse
GbRR30	GB_A09G2669	A09	78009306	78012118	reverse
GbRR31	GB_A10G1966	A10	92369407	92372387	reverse
GbRR32	GB_A10G2087	A10	96673615	96680797	forward
GbRR33	GB_A10G2099	A10	97159099	97159910	forward
GbRR34	GB_A10G2145	A10	97991256	97991895	reverse
GbRR35	GB_A11G0159	A11	1540231	1544074	forward
GbRR36	GB_A11G1066	A11	10108137	10112097	forward
GbRR37	GB_A11G1178	A11	11710236	11711897	reverse
GbRR38	GB_A11G3788	A11	115884493	115888638	forward
GbRR39	GB_A12G0527	A12	10195596	10200191	reverse
GbRR40	GB_A12G1262	A12	72743592	72747884	forward
GbRR41	GB_A12G2406	A12	95434812	95439290	reverse
GbRR42	GB_A12G2756	A12	98871351	98874231	reverse
GbRR43	GB_A12G2905	A12	100126632	100131093	reverse
GbRR44	GB_A13G0043	A13	425798	426465	forward
GbRR45	GB_A13G2233	A13	107010032	107013153	reverse
GbRR46	GB_D01G0281	D01	2293227	2296399	forward
GbRR47	GB_D01G0282	D01	2299258	2301137	forward
GbRR48	GB_D02G1591	D02	49602867	49607121	forward
GbRR49	GB_D02G1742	D02	55105269	55108433	reverse
GbRR50	GB_D03G1099	D03	37972193	37976475	forward
GbRR51	GB_D03G1921	D03	53141962	53145948	forward
GbRR52	GB_D04G0003	D04	23168	26984	forward
GbRR53	GB_D04G0164	D04	1948619	1949271	reverse
GbRR54	GB_D04G0887	D04	16733644	16738155	reverse
GbRR55	GB_D04G1621	D04	50205385	50206387	forward
GbRR56	GB_D05G0060	D05	583334	585761	reverse
GbRR57	GB_D05G0522	D05	4377376	4379761	forward
GbRR58	GB_D05G0523	D05	4393720	4396758	forward
GbRR59	GB_D05G0588	D05	4917478	4921309	forward
GbRR60	GB_D05G0992	D05	8306675	8310491	reverse
GbRR61	GB_D05G2397	D05	21520317	21523389	forward
GbRR62	GB_D05G2832	D05	27303141	27304015	forward
GbRR63	GB_D06G0496	D06	6061070	6063389	forward
GbRR64	GB_D07G0301	D07	3071860	3074551	forward
GbRR65	GB_D07G0863	D07	9803706	9806397	reverse
GbRR66	GB_D07G0939	D07	11019033	11021083	forward
GbRR67	GB_D07G1378	D07	19733497	19735282	forward
GbRR68	GB_D07G2352	D07	52345548	52346107	reverse
GbRR69	GB_D07G2353	D07	52383889	52384445	reverse
GbRR70	GB_D08G1273	D08	37494885	37495892	reverse
GbRR71	GB_D08G1951	D08	55558146	55562076	reverse
GbRR72	GB_D08G2294	D08	61037365	61037861	forward
GbRR73	GB_D08G2951	D08	67515117	67517983	forward
GbRR74	GB_D09G1729	D09	45725798	45730950	reverse
GbRR75	GB_D09G1825	D09	46696150	46697822	reverse
GbRR76	GB_D09G2506	D09	52751622	52754437	reverse
GbRR77	GB_D10G1958	D10	50505860	50508835	reverse
GbRR78	GB_D10G2078	D10	53192977	53193786	forward
GbRR79	GB_D10G2079	D10	53199778	53626472	forward
GbRR80	GB_D10G2128	D10	54410199	54410838	reverse
GbRR81	GB_D11G0159	D11	1405372	1409218	forward
GbRR82	GB_D11G1094	D11	9265309	9269258	forward
GbRR83	GB_D11G1186	D11	10263007	10266124	reverse
GbRR84	GB_D11G1213	D11	10581849	10583523	reverse
GbRR85	GB_D11G3237	D11	63744557	63745058	reverse
GbRR86	GB_D11G3808	D11	71955657	71959954	forward
GbRR87	GB_D12G0524	D12	7730988	7735989	reverse
GbRR88	GB_D12G1250	D12	37698539	37702839	forward
GbRR89	GB_D12G2410	D12	54820871	54825364	reverse
GbRR90	GB_D12G2761	D12	58051053	58053922	reverse
GbRR91	GB_D12G2915	D12	59411389	59415681	reverse
GbRR92	GB_D13G0019	D13	136788	137451	reverse
GbRR93	GB_D13G2003	D13	53533157	53533553	reverse
GbRR94	GB_D13G2180	D13	55660734	55663844	reverse
GrRR1	Gorai.001G030600.1	Chr01	2865319	2870179	forward
GrRR2	Gorai.001G096700.1	Chr01	10801938	10803973	forward
GrRR3	Gorai.001G126800.1	Chr01	15919057	15922086	reverse
GrRR4	Gorai.001G142000.1	Chr01	19184253	19186697	forward
GrRR5	Gorai.001G235200.1	Chr01	47249665	47250545	reverse
GrRR6	Gorai.002G029200.1	Chr02	2175631	2179751	forward
GrRR7	Gorai.002G029300.1	Chr02	2181779	2184107	forward
GrRR8	Gorai.003G098300.1	Chr03	30484189	30489639	forward
GrRR9	Gorai.003G180100.1	Chr03	45178686	45183950	forward
GrRR10	Gorai.004G125100.1	Chr04	32611791	32613210	reverse
GrRR11	Gorai.004G188300.1	Chr04	50360148	50365979	reverse
GrRR12	Gorai.004G223600.1	Chr04	55819359	55820035	forward
GrRR13	Gorai.004G291100.1	Chr04	61993642	61996839	forward
GrRR14	Gorai.005G145700.1	Chr05	39499880	39500880	forward
GrRR15	Gorai.005G156900.1	Chr05	44464461	44470308	reverse
GrRR16	Gorai.005G173300.1	Chr05	50306552	50310199	reverse
GrRR17	Gorai.006G177800.1	Chr06	43510492	43517222	reverse
GrRR18	Gorai.006G187400.1	Chr06	44424526	44426847	reverse
GrRR19	Gorai.006G259700.1	Chr06	50068264	50073121	reverse
GrRR20	Gorai.007G017100.1	Chr07	1308179	1312663	forward
GrRR21	Gorai.007G113000.1	Chr07	8758504	8763503	forward
GrRR22	Gorai.007G125800.1	Chr07	10041240	10043067	reverse
GrRR23	Gorai.007G240900.1	Chr07	34123812	34125668	reverse
GrRR24	Gorai.007G317900.1	Chr07	53267769	53269409	reverse
GrRR25	Gorai.007G374800.1	Chr07	60664664	60670240	forward
GrRR26	Gorai.008G116600.1	Chr08	35059366	35063634	forward
GrRR27	Gorai.008G228800.1	Chr08	51498448	51504263	reverse
GrRR28	Gorai.008G265100.1	Chr08	54446634	54450113	reverse
GrRR29	Gorai.008G280500.1	Chr08	55739992	55744503	reverse
GrRR30	Gorai.009G006200.1	Chr09	536816	539718	reverse
GrRR31	Gorai.009G054200.1	Chr09	3936832	3940827	forward
GrRR32	Gorai.009G061000.1	Chr09	4372528	4376771	forward
GrRR33	Gorai.009G103700.1	Chr09	7501704	7508434	reverse
GrRR34	Gorai.009G246600.1	Chr09	19866853	19870523	forward
GrRR35	Gorai.009G294000.1	Chr09	25540789	25542238	forward
GrRR36	Gorai.010G051300.1	Chr10	5854434	5857403	forward
GrRR37	Gorai.010G243900.1	Chr10	61308109	61311915	forward
GrRR38	Gorai.011G196400.1	Chr11	47319062	47322913	reverse
GrRR39	Gorai.011G208900.1	Chr11	50192183	50200321	forward
GrRR40	Gorai.011G210000.1	Chr11	50613488	50614887	forward
GrRR41	Gorai.011G214300.1	Chr11	51489189	51490528	reverse
GrRR42	Gorai.012G001000.1	Chr12	123323	127833	forward
GrRR43	Gorai.012G017600.1	Chr12	2008743	2009970	reverse
GrRR44	Gorai.012G092600.1	Chr12	16303688	16310756	reverse
GrRR45	Gorai.012G123500.1	Chr12	28550663	28552564	forward
GrRR46	Gorai.013G004700.1	Chr13	351599	352717	forward
GrRR47	Gorai.013G158400.1	Chr13	43410028	43412596	reverse
GrRR48	Gorai.013G189000.1	Chr13	49006242	49007750	forward
GaRR1	Ga01G0300	Chr01	2363811	2366966	forward
GaRR2	Ga01G0301	Chr01	2369772	2371792	forward
GaRR3	Ga01G1961	Chr01	94032769	94037038	reverse
GaRR4	Ga01G2714	Chr01	111557623	111562104	forward
GaRR5	Ga03G1209	Chr03	62784319	62785976	forward
GaRR6	Ga03G1567	Chr03	103131870	103136145	forward
GaRR7	Ga03G1743	Chr03	114895053	114898218	reverse
GaRR8	Ga04G0531	Chr04	8522996	8523999	reverse
GaRR9	Ga04G1967	Chr04	96463103	96463756	forward
GaRR10	Ga04G2138	Chr04	98443682	98447483	reverse
GaRR11	Ga05G0058	Chr05	626501	629411	reverse
GaRR12	Ga05G0548	Chr05	4936273	4938738	forward
GaRR13	Ga05G0549	Chr05	4952690	4955720	forward
GaRR14	Ga05G0617	Chr05	5540033	5543681	forward
GaRR15	Ga05G1056	Chr05	9133751	9137558	reverse
GaRR16	Ga05G2506	Chr05	24120923	24124105	forward
GaRR17	Ga05G2956	Chr05	31668323	31668866	reverse
GaRR18	Ga05G2981	Chr05	32206841	32207717	forward
GaRR19	Ga06G0445	Chr06	5951300	5953755	forward
GaRR20	Ga07G0312	Chr07	3336522	3339300	forward
GaRR21	Ga07G1286	Chr07	21921316	21923364	forward
GaRR22	Ga07G1411	Chr07	26021656	26023441	forward
GaRR23	Ga07G2342	Chr07	92277780	92278337	forward
GaRR24	Ga07G2345	Chr07	92296247	92296806	reverse
GaRR25	Ga08G1877	Chr08	113526125	113530044	reverse
GaRR26	Ga08G2262	Chr08	121608444	121608940	forward
GaRR27	Ga08G2946	Chr08	129092022	129094899	forward
GaRR28	Ga09G1818	Chr09	75862482	75867717	reverse
GaRR29	Ga09G1847	Chr09	76195769	76197452	reverse
GaRR30	Ga09G2682	Chr09	83770201	83773013	reverse
GaRR31	Ga10G0851	Chr10	18311257	18311896	forward
GaRR32	Ga10G0918	Chr10	19847318	19848129	reverse
GaRR33	Ga10G0932	Chr10	20341232	20348406	reverse
GaRR34	Ga10G0933	Chr10	20373878	20374686	reverse
GaRR35	Ga10G1071	Chr10	25815967	25818938	forward
GaRR36	Ga11G0061	Chr11	376541	380898	reverse
GaRR37	Ga11G2866	Chr11	112274121	112275787	forward
GaRR38	Ga11G2989	Chr11	114043466	114047435	reverse
GaRR39	Ga11G3967	Chr11	123010485	123014335	reverse
GaRR40	Ga12G0180	Chr12	1446125	1450472	forward
GaRR41	Ga12G0334	Chr12	2755929	2758787	forward
GaRR42	Ga12G0685	Chr12	6210319	6214798	forward
GaRR43	Ga12G2583	Chr12	96450442	96453620	forward
GaRR44	Ga13G0087	Chr13	871393	872060	reverse
GaRR45	Ga13G1776	Chr13	106877036	106878132	reverse
GaRR46	Ga13G2268	Chr13	117951774	117954894	reverse
GaRR47	Ga14G0269	tig00001759	21689	25772	reverse
GaRR48	Ga14G2587	tig00022410	18178	19171	reverse
GaRR49	Ga14G2865	tig00025988	68379	75246	reverse

## Sheet: Table S3
Table S3 Information of the RR genes in cotton
Gene name	Gene ID	Chromosome	Start	End	Strand	DNA	CDS	Length AA	MW/kDa	PI	Predicted subcellular localization
GhRR1	GH_A01G0290	A01	2551680	2554832	forward	3153	2037	678	74.79	5.71	Nuclear
GhRR2	GH_A01G0291	A01	2557201	2559114	forward	1914	381	126	13.99	5.2	Nuclear/Cytoplasmic
GhRR3	GH_A03G0073	A03	710155	714782	reverse	4628	1662	553	62.07	5.89	Nuclear
GhRR4	GH_A03G0814	A03	17911069	17915339	forward	4271	1659	552	61.87	5.58	Nuclear
GhRR5	GH_A03G1376	A03	84385302	84389534	reverse	4233	2010	669	72.62	6.38	Nuclear
GhRR6	GH_A03G1509	A03	92351191	92354357	reverse	3167	1722	573	64.37	5.12	Nuclear
GhRR7	GH_A04G1191	A04	79511281	79512276	forward	996	711	236	26.14	5.5	Nuclear
GhRR8	GH_A05G0054	A05	750341	752771	reverse	2431	1386	461	51.52	5.49	Nuclear
GhRR9	GH_A05G0525	A05	4887477	4889870	forward	2394	1488	495	54.59	7.91	Nuclear
GhRR10	GH_A05G0526	A05	4900666	4903697	forward	3032	2094	697	76.26	5.6	Nuclear
GhRR11	GH_A05G0593	A05	5430045	5433699	forward	3655	1980	659	72.32	5.67	Nuclear
GhRR12	GH_A05G1008	A05	8974461	8978268	reverse	3808	2094	697	76.62	7.32	Nuclear
GhRR13	GH_A05G2359	A05	23255959	23259121	forward	3163	522	173	19.57	5.42	Nuclear
GhRR14	GH_A05G2807	A05	31412960	31413837	forward	878	489	162	18.1	5.46	Nuclear
GhRR15	GH_A05G3597	A05	86197376	86201885	reverse	4510	2247	748	81.4	8.25	Nuclear
GhRR16	GH_A05G4209	A05	108825336	108825989	forward	654	570	189	21.24	5.2	Nuclear
GhRR17	GH_A06G0495	A06	7430853	7433326	forward	2474	813	270	29.67	4.88	Nuclear
GhRR18	GH_A07G0302	A07	3049872	3052593	forward	2722	1998	665	72.98	5.57	Nuclear
GhRR19	GH_A07G0937	A07	13311019	13313067	forward	2049	1761	586	64.91	6.23	Nuclear
GhRR20	GH_A07G1380	A07	25313860	25315690	forward	1831	1434	477	54.11	5.55	Nuclear
GhRR21	GH_A07G2287	A07	91817236	91817795	reverse	560	471	156	17.26	5	Cytoplasmic
GhRR22	GH_A08G1329	A08	87905097	87906090	forward	994	441	146	15.83	4.88	Chloroplast/Cytoplasmic
GhRR23	GH_A08G1853	A08	111157989	111161908	reverse	3920	1662	553	61.87	6.19	Nuclear
GhRR24	GH_A08G2196	A08	117997826	117998320	forward	495	405	134	14.99	5.54	Nuclear/Cytoplasmic
GhRR25	GH_A08G2848	A08	124807453	124810328	forward	2876	1986	661	72.16	5.53	Nuclear
GhRR26	GH_A09G1767	A09	74537863	74543080	reverse	5218	2388	795	85.93	8.27	Nuclear
GhRR27	GH_A09G1859	A09	75465406	75467080	reverse	1675	633	210	22.98	7.73	Nuclear
GhRR28	GH_A09G2565	A09	81985777	81988585	reverse	2809	2019	672	74.06	5.96	Nuclear
GhRR29	GH_A10G1852	A10	97255866	97258849	reverse	2984	2052	683	74.9	6.08	Nuclear
GhRR30	GH_A10G1957	A10	101349967	101350775	forward	809	462	153	17.01	6.73	Nuclear
GhRR31	GH_A10G1958	A10	101372251	101379423	forward	7173	453	150	16.68	8.26	Nuclear
GhRR32	GH_A10G1971	A10	101848484	101849296	forward	813	462	153	16.91	6.14	Nuclear/Cytoplasmic
GhRR33	GH_A10G2016	A10	102759353	102759993	reverse	641	558	185	20.68	4.7	Nuclear
GhRR34	GH_A11G0155	A11	1432374	1436217	forward	3844	1905	634	70.04	6.69	Nuclear
GhRR35	GH_A11G1056	A11	9978274	9982234	forward	3961	1956	654	73.21	5.16	Nuclear
GhRR36	GH_A11G1173	A11	11664153	11665814	reverse	1662	1263	420	46.97	5.39	Nuclear
GhRR37	GH_A11G3711	A11	121054537	121058893	forward	4357	2295	764	82.54	6.84	Nuclear
GhRR38	GH_A12G0507	A12	10077677	10079118	reverse	1442	1068	355	40.06	6.35	Nuclear
GhRR39	GH_A12G1201	A12	79563338	79567650	forward	4313	945	314	35.43	6.56	Nuclear
GhRR40	GH_A12G2314	A12	101471253	101475731	reverse	4479	1695	564	62.32	6.07	Nuclear
GhRR41	GH_A12G2658	A12	104808348	104811228	reverse	2881	1914	637	71.38	6.65	Nuclear
GhRR42	GH_A12G2804	A12	106082510	106086707	reverse	4198	2484	827	88.43	5.63	Nuclear
GhRR43	GH_A13G0047	A13	482847	483514	forward	668	588	195	22.15	7.73	Nuclear
GhRR44	GH_A13G2098	A13	104810028	104813147	reverse	3120	1842	613	66.63	6.6	Nuclear
GhRR45	GH_D01G0276	D01	2237932	2241104	forward	3173	2031	676	74.33	5.71	Nuclear
GhRR46	GH_D01G0277	D01	2243119	2244995	forward	1877	462	153	17.11	6.07	Nuclear/Cytoplasmic
GhRR47	GH_D02G1418	D02	44968685	44986055	forward	17371	507	168	18.6	7.58	Cytoplasmic
GhRR48	GH_D02G1534	D02	50621445	50625700	forward	4256	2010	669	72.62	6.45	Nuclear
GhRR49	GH_D02G1683	D02	56239568	56242733	reverse	3166	1722	573	64.29	5.12	Nuclear
GhRR50	GH_D03G1080	D03	37994258	37998492	forward	4235	1659	552	61.96	5.66	Nuclear
GhRR51	GH_D03G1891	D03	53196931	53200906	forward	3976	1614	537	60.02	5.53	Nuclear
GhRR52	GH_D04G0168	D04	2105169	2105821	reverse	653	570	189	21.25	5.1	Nuclear
GhRR53	GH_D04G0848	D04	17096682	17100061	reverse	3380	1845	614	66.56	8.83	Nuclear
GhRR54	GH_D04G1532	D04	49786508	49787510	forward	1003	711	236	26.11	5.5	Nuclear
GhRR55	GH_D05G0059	D05	589645	592076	reverse	2432	1404	467	52.25	5.54	Nuclear
GhRR56	GH_D05G0523	D05	4173841	4176226	forward	2386	1482	493	54.52	7.59	Nuclear/Extracellular
GhRR57	GH_D05G0524	D05	4206879	4209917	forward	3039	2097	698	76.3	5.53	Nuclear
GhRR58	GH_D05G0589	D05	4706236	4709895	forward	3660	1980	659	72.34	5.6	Nuclear
GhRR59	GH_D05G0995	D05	8065250	8069066	reverse	3817	2097	698	76.57	6.37	Nuclear
GhRR60	GH_D05G2379	D05	21249911	21252965	forward	3055	522	173	19.57	5.42	Nuclear
GhRR61	GH_D05G2819	D05	27018599	27019473	forward	875	489	162	18.13	5.27	Nuclear
GhRR62	GH_D06G0466	D06	6451732	6454050	forward	2319	807	268	29.48	4.95	Nuclear
GhRR63	GH_D07G0314	D07	3030476	3033167	forward	2692	1998	665	72.89	5.41	Nuclear
GhRR64	GH_D07G0863	D07	9654012	9656714	reverse	2703	519	172	19.5	8.47	Extracellular
GhRR65	GH_D07G0940	D07	10817450	10819500	forward	2051	1761	586	64.71	5.8	Nuclear
GhRR66	GH_D07G1368	D07	19345840	19347744	forward	1905	1521	506	57.39	5.26	Nuclear
GhRR67	GH_D07G2230	D07	53706195	53706753	reverse	559	471	156	17.29	4.58	Cytoplasmic
GhRR68	GH_D07G2231	D07	53725794	53726353	reverse	560	471	156	17.06	4.97	Cytoplasmic
GhRR69	GH_D07G2233	D07	53757240	53757797	reverse	558	462	153	16.66	5.84	Chloroplast/Cytoplasmic
GhRR70	GH_D08G1213	D08	38944885	38945891	reverse	1007	441	146	15.83	4.87	Chloroplast
GhRR71	GH_D08G1870	D08	57068623	57072553	reverse	3931	1662	553	61.96	6.26	Nuclear
GhRR72	GH_D08G2209	D08	62441083	62441575	forward	493	405	134	15.04	5.94	Nuclear/Cytoplasmic
GhRR73	GH_D08G2840	D08	68877344	68879850	forward	2507	1812	603	65.7	6.1	Nuclear
GhRR74	GH_D09G1716	D09	44158083	44163226	reverse	5144	2364	787	85.3	7.11	Nuclear
GhRR75	GH_D09G1813	D09	45070735	45072400	reverse	1666	630	209	22.86	6.45	Nuclear
GhRR76	GH_D09G2497	D09	50973817	50976632	reverse	2816	2019	672	74.09	5.96	Nuclear
GhRR77	GH_D10G1952	D10	51767426	51770403	reverse	2978	2046	681	74.83	6.16	Nuclear
GhRR78	GH_D10G2056	D10	54539937	54540746	forward	810	462	153	17.02	6.73	Nuclear
GhRR79	GH_D10G2057	D10	54546996	54547804	forward	809	462	153	17.03	6.14	Nuclear/Extracellular
GhRR80	GH_D10G2073	D10	54983203	54984013	forward	811	462	153	16.87	5.73	Nuclear/Cytoplasmic/Extracellular
GhRR81	GH_D10G2118	D10	55761560	55762199	reverse	640	558	185	20.58	4.65	Nuclear
GhRR82	GH_D11G0156	D11	1363261	1367106	forward	3846	1905	634	70.13	7.56	Nuclear
GhRR83	GH_D11G1084	D11	9292705	9296654	forward	3950	1956	651	72.77	5.62	Nuclear
GhRR84	GH_D11G1176	D11	10322048	10325165	reverse	3118	576	191	21.63	6.62	Cytoplasmic/Chloroplast
GhRR85	GH_D11G1204	D11	10630705	10632379	reverse	1675	1305	434	48.37	5.19	Nuclear
GhRR86	GH_D11G3739	D11	70973130	70992187	forward	19058	2244	747	80.81	8.54	Nuclear
GhRR87	GH_D12G0520	D12	7887625	7889060	reverse	1436	1068	355	40.02	6.28	Nuclear
GhRR88	GH_D12G1208	D12	38775980	38780280	forward	4301	966	321	36.17	6.8	Nuclear
GhRR89	GH_D12G2327	D12	55721804	55726297	reverse	4494	1704	567	62.76	6.03	Nuclear
GhRR90	GH_D12G2682	D12	58954871	58957741	reverse	2871	1908	635	70.92	6.67	Nuclear
GhRR91	GH_D12G2832	D12	60321285	60325593	reverse	4309	2481	826	88.16	5.67	Nuclear
GhRR92	GH_D13G0044	D13	399882	400545	forward	664	501	166	18.85	6.31	Nuclear
GhRR93	GH_D13G2077	D13	58755167	58758277	reverse	3111	1848	615	67.2	6.32	Nuclear
GbRR1	GB_A01G0283	A01	2355253	2358402	forward	3150	2034	677	74.66	5.65	Nuclear
GbRR2	GB_A01G0284	A01	2363158	2364634	forward	1477	294	97	10.78	5.16	Nuclear
GbRR3	GB_A03G0072	A03	726626	730538	reverse	3913	1614	537	60.11	5.62	Nuclear
GbRR4	GB_A03G0809	A03	17434534	17438802	forward	4269	1659	552	61.87	5.58	Nuclear
GbRR5	GB_A03G1452	A03	80894515	80898751	reverse	4237	2010	669	72.51	6.38	Nuclear
GbRR6	GB_A03G1584	A03	88596960	88600126	reverse	3167	1722	573	64.37	5.08	Nuclear
GbRR7	GB_A04G1242	A04	73991281	73992275	forward	995	708	235	26.02	7.65	Nuclear
GbRR8	GB_A05G0061	A05	690757	693180	reverse	2424	1386	461	51.55	5.43	Nuclear
GbRR9	GB_A05G0529	A05	5156029	5158421	forward	2393	1488	495	54.62	8.15	Nuclear
GbRR10	GB_A05G0530	A05	5171737	5174767	forward	3031	2094	697	76.31	5.53	Nuclear
GbRR11	GB_A05G0598	A05	5728822	5732589	forward	3768	1980	659	72.45	5.6	Nuclear
GbRR12	GB_A05G1016	A05	9332068	9335673	reverse	3606	1986	661	72.11	6.7	Nuclear
GbRR13	GB_A05G2392	A05	23779526	23782693	forward	3168	522	173	19.57	5.42	Nuclear
GbRR14	GB_A05G2818	A05	31344339	31344882	reverse	544	423	140	15.99	5.88	Nuclear/PlasmaMembrane
GbRR15	GB_A05G2840	A05	31808404	31809280	forward	877	489	162	18.1	5.46	Nuclear
GbRR16	GB_A05G3674	A05	81908576	81915050	reverse	6475	2016	671	73.08	8.87	Nuclear
GbRR17	GB_A05G4305	A05	105609048	105609701	forward	654	570	189	21.24	5.2	Nuclear
GbRR18	GB_A05G4460	A05	107523167	107526983	reverse	3817	2118	705	78.62	8.58	Nuclear
GbRR19	GB_A06G0502	A06	7595646	7598126	forward	2481	822	273	29.88	4.88	Nuclear
GbRR20	GB_A07G0294	A07	3203559	3206281	forward	2723	1998	665	72.97	5.63	Nuclear
GbRR21	GB_A07G0933	A07	13704305	13706353	forward	2049	1761	586	64.76	6.13	Nuclear
GbRR22	GB_A07G1375	A07	25834531	25836361	forward	1831	1506	501	56.93	5.7	Nuclear
GbRR23	GB_A07G2378	A07	90264010	90264569	reverse	560	471	156	17.16	4.86	Cytoplasmic
GbRR24	GB_A08G1399	A08	83130476	83131469	forward	994	441	146	15.84	4.9	Chloroplast/Cytoplasmic
GbRR25	GB_A08G1957	A08	106122947	106126866	reverse	3920	1662	553	61.78	6.11	Nuclear
GbRR26	GB_A08G2304	A08	113638297	113638793	forward	497	405	134	14.98	5.7	Nuclear/Cytoplasmic
GbRR27	GB_A08G2959	A08	120529323	120532199	forward	2877	1986	661	72.19	5.4	Nuclear
GbRR28	GB_A09G1888	A09	70601448	70606662	reverse	5215	2388	795	85.96	7.89	Nuclear
GbRR29	GB_A09G1978	A09	71500255	71505638	reverse	5384	519	172	18.85	8.91	Nuclear
GbRR30	GB_A09G2669	A09	78009306	78012118	reverse	2813	2019	672	74.03	6.03	Nuclear
GbRR31	GB_A10G1966	A10	92369407	92372387	reverse	2981	2049	682	74.76	6	Nuclear
GbRR32	GB_A10G2087	A10	96673615	96680797	forward	7183	462	153	16.98	8.26	Nuclear
GbRR33	GB_A10G2099	A10	97159099	97159910	forward	812	462	153	16.91	6.14	Nuclear/Cytoplasmic
GbRR34	GB_A10G2145	A10	97991256	97991895	reverse	640	558	185	20.68	4.7	Nuclear
GbRR35	GB_A11G0159	A11	1540231	1544074	forward	3844	1905	634	70.05	6.69	Nuclear
GbRR36	GB_A11G1066	A11	10108137	10112097	forward	3961	1965	654	73.21	5.16	Nuclear
GbRR37	GB_A11G1178	A11	11710236	11711897	reverse	1662	1263	420	47.12	5.32	Nuclear
GbRR38	GB_A11G3788	A11	115884493	115888638	forward	4146	2163	720	77.06	6.06	Nuclear
GbRR39	GB_A12G0527	A12	10195596	10200191	reverse	4596	1254	417	46.9	6.11	Nuclear
GbRR40	GB_A12G1262	A12	72743592	72747884	forward	4293	945	314	35.35	6.56	Nuclear
GbRR41	GB_A12G2406	A12	95434812	95439290	reverse	4479	1695	564	62.33	6.07	Nuclear
GbRR42	GB_A12G2756	A12	98871351	98874231	reverse	2881	1914	637	71.42	6.65	Nuclear
GbRR43	GB_A12G2905	A12	100126632	100131093	reverse	4462	2484	827	88.43	5.63	Nuclear
GbRR44	GB_A13G0043	A13	425798	426465	forward	668	588	195	22.15	7.73	Nuclear
GbRR45	GB_A13G2233	A13	107010032	107013153	reverse	3122	1842	613	66.68	6.5	Nuclear
GbRR46	GB_D01G0281	D01	2293227	2296399	forward	3173	2031	676	74.33	5.71	Nuclear
GbRR47	GB_D01G0282	D01	2299258	2301137	forward	1880	462	153	17.11	6.07	Nuclear/Cytoplasmic
GbRR48	GB_D02G1591	D02	49602867	49607121	forward	4255	2010	669	72.59	6.26	Nuclear
GbRR49	GB_D02G1742	D02	55105269	55108433	reverse	3165	1722	573	64.36	5.12	Nuclear
GbRR50	GB_D03G1099	D03	37972193	37976475	forward	4283	1659	552	61.94	5.64	Nuclear
GbRR51	GB_D03G1921	D03	53141962	53145948	forward	3987	1614	537	60.05	5.54	Nuclear
GbRR52	GB_D04G0003	D04	23168	26984	forward	3817	2118	705	78.59	8.39	Nuclear
GbRR53	GB_D04G0164	D04	1948619	1949271	reverse	653	570	189	21.27	5.2	Nuclear
GbRR54	GB_D04G0887	D04	16733644	16738155	reverse	4512	2265	754	82.11	8.09	Nuclear
GbRR55	GB_D04G1621	D04	50205385	50206387	forward	1003	711	236	26.04	5.34	Nuclear
GbRR56	GB_D05G0060	D05	583334	585761	reverse	2428	1404	467	52.19	5.54	Nuclear
GbRR57	GB_D05G0522	D05	4377376	4379761	forward	2386	1482	493	54.5	7.59	Nuclear/Extracellular
GbRR58	GB_D05G0523	D05	4393720	4396758	forward	3039	2097	698	76.34	5.53	Nuclear
GbRR59	GB_D05G0588	D05	4917478	4921309	forward	3832	1980	659	72.28	5.74	Nuclear
GbRR60	GB_D05G0992	D05	8306675	8310491	reverse	3817	2097	698	76.6	6.37	Nuclear
GbRR61	GB_D05G2397	D05	21520317	21523389	forward	3073	522	173	19.57	5.42	Nuclear
GbRR62	GB_D05G2832	D05	27303141	27304015	forward	875	489	162	18.13	5.27	Nuclear
GbRR63	GB_D06G0496	D06	6061070	6063389	forward	2320	807	268	29.54	5.02	Nuclear
GbRR64	GB_D07G0301	D07	3071860	3074551	forward	2692	1998	665	72.84	5.41	Nuclear
GbRR65	GB_D07G0863	D07	9803706	9806397	reverse	2692	516	171	19.45	8.47	Extracellular/Cytoplasmic
GbRR66	GB_D07G0939	D07	11019033	11021083	forward	2051	1761	586	64.69	5.88	Nuclear
GbRR67	GB_D07G1378	D07	19733497	19735282	forward	1786	1383	460	51.89	5.37	Nuclear
GbRR68	GB_D07G2352	D07	52345548	52346107	reverse	560	471	156	17.12	4.96	Cytoplasmic
GbRR69	GB_D07G2353	D07	52383889	52384445	reverse	557	462	153	16.71	5.84	Chloroplast
GbRR70	GB_D08G1273	D08	37494885	37495892	reverse	1008	441	146	15.83	4.87	Chloroplast
GbRR71	GB_D08G1951	D08	55558146	55562076	reverse	3931	1662	553	61.97	6.17	Nuclear
GbRR72	GB_D08G2294	D08	61037365	61037861	forward	497	405	134	15.04	5.94	Nuclear/Cytoplasmic
GbRR73	GB_D08G2951	D08	67515117	67517983	forward	2867	1986	661	72.15	5.63	Nuclear
GbRR74	GB_D09G1729	D09	45725798	45730950	reverse	5153	2364	787	85.3	7.11	Nuclear
GbRR75	GB_D09G1825	D09	46696150	46697822	reverse	1673	630	209	22.88	6.97	Nuclear
GbRR76	GB_D09G2506	D09	52751622	52754437	reverse	2816	2019	672	74.09	5.96	Nuclear
GbRR77	GB_D10G1958	D10	50505860	50508835	reverse	2976	2043	680	74.76	6.24	Nuclear
GbRR78	GB_D10G2078	D10	53192977	53193786	forward	810	462	153	16.94	6.15	Nuclear
GbRR79	GB_D10G2079	D10	53199778	53626472	forward	426692	462	153	16.84	5.74	Nuclear/Cytoplasmic
GbRR80	GB_D10G2128	D10	54410199	54410838	reverse	640	558	185	20.55	4.65	Nuclear
GbRR81	GB_D11G0159	D11	1405372	1409218	forward	3847	1905	634	70.15	7.89	Nuclear
GbRR82	GB_D11G1094	D11	9265309	9269258	forward	3950	1956	651	72.72	5.67	Nuclear
GbRR83	GB_D11G1186	D11	10263007	10266124	reverse	3118	576	191	21.63	6.62	Cytoplasmic/Chloroplast
GbRR84	GB_D11G1213	D11	10581849	10583523	reverse	1675	1305	434	48.37	5.19	Nuclear
GbRR85	GB_D11G3237	D11	63744557	63745058	reverse	502	339	112	12.98	8.52	Mitochondrial
GbRR86	GB_D11G3808	D11	71955657	71959954	forward	4298	2229	742	80.34	8.3	Nuclear
GbRR87	GB_D12G0524	D12	7730988	7735989	reverse	5002	1254	417	47.04	5.99	Nuclear
GbRR88	GB_D12G1250	D12	37698539	37702839	forward	4301	945	314	35.31	6.8	Nuclear
GbRR89	GB_D12G2410	D12	54820871	54825364	reverse	4494	1704	567	62.75	6.17	Nuclear
GbRR90	GB_D12G2761	D12	58051053	58053922	reverse	2870	1908	635	70.99	6.67	Nuclear
GbRR91	GB_D12G2915	D12	59411389	59415681	reverse	4293	2463	820	87.63	5.67	Nuclear
GbRR92	GB_D13G0019	D13	136788	137451	reverse	664	501	166	18.85	6.31	Nuclear
GbRR93	GB_D13G2003	D13	53533157	53533553	reverse	397	321	106	12.29	8.64	Cytoplasmic
GbRR94	GB_D13G2180	D13	55660734	55663844	reverse	3111	1848	615	67.15	6.29	Nuclear
GrRR1	Gorai.001G030600.1	Chr01	2865319	2870179	forward	4861	1998	665	73.06	5.47	Nuclear
GrRR2	Gorai.001G096700.1	Chr01	10801938	10803973	forward	2036	1701	566	62.25	5.77	Nuclear
GrRR3	Gorai.001G126800.1	Chr01	15919057	15922086	reverse	3030	213	70	8.42	10.36	Mitochondrial
GrRR4	Gorai.001G142000.1	Chr01	19184253	19186697	forward	2445	1308	435	48.91	5.37	Nuclear
GrRR5	Gorai.001G235200.1	Chr01	47249665	47250545	reverse	881	471	156	17.08	4.99	Cytoplasmic
GrRR6	Gorai.002G029200.1	Chr02	2175631	2179751	forward	4121	2037	678	74.51	5.73	Nuclear
GrRR7	Gorai.002G029300.1	Chr02	2181779	2184107	forward	2329	462	153	17.11	6.07	Nuclear/Cytoplasmic
GrRR8	Gorai.003G098300.1	Chr03	30484189	30489639	forward	5451	1659	552	61.88	5.66	Nuclear
GrRR9	Gorai.003G180100.1	Chr03	45178686	45183950	forward	5265	1704	567	63.56	5.76	Nuclear
GrRR10	Gorai.004G125100.1	Chr04	32611791	32613210	reverse	1420	441	146	15.83	4.87	Chloroplast
GrRR11	Gorai.004G188300.1	Chr04	50360148	50365979	reverse	5832	1662	553	62	6.23	Nuclear
GrRR12	Gorai.004G223600.1	Chr04	55819359	55820035	forward	677	405	134	15.03	5.94	Nuclear/Cytoplasmic
GrRR13	Gorai.004G291100.1	Chr04	61993642	61996839	forward	3198	1986	661	72.15	5.63	Nuclear
GrRR14	Gorai.005G145700.1	Chr05	39499880	39500880	forward	1001	333	110	12.89	9.34	Nuclear/Mitochondrial
GrRR15	Gorai.005G156900.1	Chr05	44464461	44470308	reverse	5848	2010	669	72.63	6.35	Nuclear
GrRR16	Gorai.005G173300.1	Chr05	50306552	50310199	reverse	3648	1722	573	64.34	5.12	Nuclear
GrRR17	Gorai.006G177800.1	Chr06	43510492	43517222	reverse	6731	2358	785	85.15	7.34	Nuclear
GrRR18	Gorai.006G187400.1	Chr06	44424526	44426847	reverse	2322	630	209	22.88	6.97	Nuclear
GrRR19	Gorai.006G259700.1	Chr06	50068264	50073121	reverse	4858	2019	672	74.15	6	Nuclear
GrRR20	Gorai.007G017100.1	Chr07	1308179	1312663	forward	4485	1905	634	70.18	6.72	Nuclear
GrRR21	Gorai.007G113000.1	Chr07	8758504	8763503	forward	5000	1962	653	72.9	5.4	Nuclear
GrRR22	Gorai.007G125800.1	Chr07	10041240	10043067	reverse	1828	1299	432	48.14	5.19	Nuclear
GrRR23	Gorai.007G240900.1	Chr07	34123812	34125668	reverse	1857	657	218	24.93	7.6	Nuclear/Cytoplasmic
GrRR24	Gorai.007G317900.1	Chr07	53267769	53269409	reverse	1641	330	109	12.63	8.52	Mitochondrial
GrRR25	Gorai.007G374800.1	Chr07	60664664	60670240	forward	5577	2244	747	80.8	7.88	Nuclear
GrRR26	Gorai.008G116600.1	Chr08	35059366	35063634	forward	4269	945	314	35.31	6.8	Nuclear
GrRR27	Gorai.008G228800.1	Chr08	51498448	51504263	reverse	5816	1707	568	62.87	6.14	Nuclear
GrRR28	Gorai.008G265100.1	Chr08	54446634	54450113	reverse	3480	1911	636	71.01	7.01	Nuclear
GrRR29	Gorai.008G280500.1	Chr08	55739992	55744503	reverse	4512	2493	830	88.42	5.65	Nuclear
GrRR30	Gorai.009G006200.1	Chr09	536816	539718	reverse	2903	1506	501	56.03	5.72	Nuclear
GrRR31	Gorai.009G054200.1	Chr09	3936832	3940827	forward	3996	2094	697	76.15	5.59	Nuclear
GrRR32	Gorai.009G061000.1	Chr09	4372528	4376771	forward	4244	1980	659	72.44	5.65	Nuclear
GrRR33	Gorai.009G103700.1	Chr09	7501704	7508434	reverse	6731	2097	698	76.65	6.19	Nuclear
GrRR34	Gorai.009G246600.1	Chr09	19866853	19870523	forward	3671	534	177	20.02	5.32	Nuclear
GrRR35	Gorai.009G294000.1	Chr09	25540789	25542238	forward	1450	489	162	18.09	5.27	Nuclear
GrRR36	Gorai.010G051300.1	Chr10	5854434	5857403	forward	2970	792	263	29.08	5.03	Nuclear
GrRR37	Gorai.010G243900.1	Chr10	61308109	61311915	forward	3807	1848	615	67.14	6.4	Nuclear
GrRR38	Gorai.011G196400.1	Chr11	47319062	47322913	reverse	3852	2043	680	74.63	6.12	Nuclear
GrRR39	Gorai.011G208900.1	Chr11	50192183	50200321	forward	8139	462	153	16.98	6.73	Nuclear
GrRR40	Gorai.011G210000.1	Chr11	50613488	50614887	forward	1400	462	153	16.83	5.44	Nuclear/Cytoplasmic
GrRR41	Gorai.011G214300.1	Chr11	51489189	51490528	reverse	1340	558	185	20.64	4.65	Nuclear
GrRR42	Gorai.012G001000.1	Chr12	123323	127833	forward	4511	2118	705	78.57	8.58	Nuclear
GrRR43	Gorai.012G017600.1	Chr12	2008743	2009970	reverse	1228	570	189	21.28	5.34	Nuclear
GrRR44	Gorai.012G092600.1	Chr12	16303688	16310756	reverse	7069	2253	750	81.71	7.1	Nuclear
GrRR45	Gorai.012G123500.1	Chr12	28550663	28552564	forward	1902	735	244	27.15	5.35	Nuclear
GrRR46	Gorai.013G004700.1	Chr13	351599	352717	forward	1119	501	166	18.85	7.75	Nuclear
GrRR47	Gorai.013G158400.1	Chr13	43410028	43412596	reverse	2569	402	133	14.56	8.32	PlasmaMembrane
GrRR48	Gorai.013G189000.1	Chr13	49006242	49007750	forward	1509	318	105	11.86	9.23	Nuclear/Cytoplasmic/Mitochondrial
GaRR1	Ga01G0300	Chr01	2363811	2366966	forward	3156	2037	678	74.71	5.65	Nuclear
GaRR2	Ga01G0301	Chr01	2369772	2371792	forward	2021	462	153	17.21	7.68	Nuclear/Cytoplasmic
GaRR3	Ga01G1961	Chr01	94032769	94037038	reverse	4270	1659	552	61.85	5.58	Nuclear
GaRR4	Ga01G2714	Chr01	111557623	111562104	forward	4482	1707	568	63.72	5.89	Nuclear
GaRR5	Ga03G1209	Chr03	62784319	62785976	forward	1658	615	204	22.97	8.93	Nuclear/Extracellular
GaRR6	Ga03G1567	Chr03	103131870	103136145	forward	4276	2010	669	72.58	6.45	Nuclear
GaRR7	Ga03G1743	Chr03	114895053	114898218	reverse	3166	1716	571	64.2	5.2	Nuclear
GaRR8	Ga04G0531	Chr04	8522996	8523999	reverse	1004	582	193	21.43	5.41	Nuclear
GaRR9	Ga04G1967	Chr04	96463103	96463756	forward	654	570	189	21.24	5.2	Nuclear
GaRR10	Ga04G2138	Chr04	98443682	98447483	reverse	3802	2118	705	78.42	7.57	Nuclear
GaRR11	Ga05G0058	Chr05	626501	629411	reverse	2911	1521	506	56.37	5.5	Nuclear
GaRR12	Ga05G0548	Chr05	4936273	4938738	forward	2466	1437	478	52.47	8.31	Nuclear
GaRR13	Ga05G0549	Chr05	4952690	4955720	forward	3031	2094	697	76.34	5.53	Nuclear
GaRR14	Ga05G0617	Chr05	5540033	5543681	forward	3649	1980	659	72.37	5.6	Nuclear
GaRR15	Ga05G1056	Chr05	9133751	9137558	reverse	3808	2094	697	76.61	7.1	Nuclear
GaRR16	Ga05G2506	Chr05	24120923	24124105	forward	3183	522	173	19.57	5.42	Nuclear
GaRR17	Ga05G2956	Chr05	31668323	31668866	reverse	544	408	135	15.36	6.82	Extracellular
GaRR18	Ga05G2981	Chr05	32206841	32207717	forward	877	489	162	18.09	5.46	Nuclear
GaRR19	Ga06G0445	Chr06	5951300	5953755	forward	2456	795	264	29.11	4.88	Nuclear
GaRR20	Ga07G0312	Chr07	3336522	3339300	forward	2779	2055	684	75.27	5.79	Nuclear
GaRR21	Ga07G1286	Chr07	21921316	21923364	forward	2049	1761	586	64.8	6.13	Nuclear
GaRR22	Ga07G1411	Chr07	26021656	26023441	forward	1786	1293	430	48.56	5.55	Nuclear
GaRR23	Ga07G2342	Chr07	92277780	92278337	forward	558	423	140	15.64	4.77	Cytoplasmic
GaRR24	Ga07G2345	Chr07	92296247	92296806	reverse	560	471	156	17.16	4.86	Cytoplasmic
GaRR25	Ga08G1877	Chr08	113526125	113530044	reverse	3920	1662	553	61.76	6.22	Nuclear
GaRR26	Ga08G2262	Chr08	121608444	121608940	forward	497	405	134	15.03	5.7	Nuclear/Cytoplasmic
GaRR27	Ga08G2946	Chr08	129092022	129094899	forward	2878	1986	661	72.07	5.34	Nuclear
GaRR28	Ga09G1818	Chr09	75862482	75867717	reverse	5236	2376	791	85.68	8.1	Nuclear
GaRR29	Ga09G1847	Chr09	76195769	76197452	reverse	1684	633	210	23.06	8.41	Nuclear
GaRR30	Ga09G2682	Chr09	83770201	83773013	reverse	2813	2019	672	74.02	5.89	Nuclear
GaRR31	Ga10G0851	Chr10	18311257	18311896	forward	640	558	185	20.69	4.7	Nuclear
GaRR32	Ga10G0918	Chr10	19847318	19848129	reverse	812	462	153	16.91	6.14	Nuclear/Cytoplasmic
GaRR33	Ga10G0932	Chr10	20341232	20348406	reverse	7175	462	153	17.08	7.62	Nuclear
GaRR34	Ga10G0933	Chr10	20373878	20374686	reverse	809	462	153	17.01	6.73	Nuclear
GaRR35	Ga10G1071	Chr10	25815967	25818938	forward	2972	2040	679	74.41	6.08	Nuclear
GaRR36	Ga11G0061	Chr11	376541	380898	reverse	4358	2259	752	81.27	7.01	Nuclear
GaRR37	Ga11G2866	Chr11	112274121	112275787	forward	1667	1257	418	46.68	5.48	Nuclear
GaRR38	Ga11G2989	Chr11	114043466	114047435	reverse	3970	1965	654	73.29	5.2	Nuclear
GaRR39	Ga11G3967	Chr11	123010485	123014335	reverse	3851	1905	634	69.95	6.53	Nuclear
GaRR40	Ga12G0180	Chr12	1446125	1450472	forward	4348	2415	804	86.01	5.46	Nuclear
GaRR41	Ga12G0334	Chr12	2755929	2758787	forward	2859	1893	630	70.67	7.56	Nuclear
GaRR42	Ga12G0685	Chr12	6210319	6214798	forward	4480	1695	564	62.36	6	Nuclear
GaRR43	Ga12G2583	Chr12	96450442	96453620	forward	3179	276	91	10.35	4.7	Nuclear/Extracellular
GaRR44	Ga13G0087	Chr13	871393	872060	reverse	668	504	167	19.08	6.91	Nuclear
GaRR45	Ga13G1776	Chr13	106877036	106878132	reverse	1097	225	74	8.55	10.16	Nuclear/Mitochondrial
GaRR46	Ga13G2268	Chr13	117951774	117954894	reverse	3121	1842	613	66.73	6.5	Nuclear
GaRR47	Ga14G0269	tig00001759	21689	25772	reverse	4084	2259	752	81.72	7.6	Nuclear
GaRR48	Ga14G2587	tig00022410	18178	19171	reverse	994	441	146	15.8	4.88	Chloroplast/Cytoplasmic
GaRR49	Ga14G2865	tig00025988	68379	75246	reverse	6868	1410	469	52.95	8.57	Nuclear

## Sheet: Table S4
Table S4 Expansion of RR gene family followed by gene duplication
Given Name	Given Name	Duplication Type
GaRR4	GaRR25	Segment
GaRR1	GaRR37	Segment
GaRR4	GaRR42	Segment
GaRR9	GaRR31	Segment			Semental	239
GaRR16	GaRR19	Segment			Tandem	0
GaRR12	GaRR20	Segment			WGD	810
GaRR12	GaRR27	Segment			Total	1049
GaRR15	GaRR28	Segment
GaRR18	GaRR32	Segment
GaRR12	GaRR46	Segment
GaRR14	GaRR46	Segment
GaRR20	GaRR27	Segment
GaRR22	GaRR37	Segment
GaRR25	GaRR42	Segment
GaRR28	GaRR36	Segment
GaRR39	GaRR41	Segment
GbRR1	GaRR1	WGD
GbRR4	GaRR3	WGD
GbRR3	GaRR4	WGD
GbRR5	GaRR6	WGD
GbRR6	GaRR7	WGD
GbRR3	GaRR25	WGD
GbRR3	GaRR42	WGD
GbRR7	GaRR8	WGD
GbRR17	GaRR9	WGD
GbRR18	GaRR10	WGD
GbRR9	GaRR12	WGD
GbRR11	GaRR14	WGD
GbRR12	GaRR15	WGD
GbRR13	GaRR16	WGD
GbRR15	GaRR18	WGD
GbRR9	GaRR14	WGD
GbRR11	GaRR12	WGD
GbRR13	GaRR19	WGD
GbRR9	GaRR20	WGD
GbRR11	GaRR20	WGD
GbRR9	GaRR27	WGD
GbRR12	GaRR28	WGD
GbRR17	GaRR31	WGD
GbRR15	GaRR32	WGD
GbRR12	GaRR36	WGD
GbRR9	GaRR46	WGD
GbRR11	GaRR46	WGD
GbRR19	GaRR16	WGD
GbRR19	GaRR19	WGD
GbRR20	GaRR12	WGD
GbRR20	GaRR20	WGD
GbRR22	GaRR22	WGD
GbRR21	GaRR21	WGD
GbRR20	GaRR27	WGD
GbRR22	GaRR37	WGD
GbRR25	GaRR4	WGD
GbRR27	GaRR12	WGD
GbRR27	GaRR20	WGD
GbRR25	GaRR25	WGD
GbRR26	GaRR26	WGD
GbRR27	GaRR27	WGD
GbRR25	GaRR42	WGD
GbRR30	GaRR1	WGD
GbRR28	GaRR15	WGD
GbRR28	GaRR28	WGD
GbRR30	GaRR30	WGD
GbRR29	GaRR29	WGD
GbRR30	GaRR35	WGD
GbRR28	GaRR36	WGD
GbRR34	GaRR9	WGD
GbRR33	GaRR18	WGD
GbRR31	GaRR30	WGD
GbRR33	GaRR31	WGD
GbRR32	GaRR33	WGD
GbRR33	GaRR32	WGD
GbRR34	GaRR31	WGD
GbRR31	GaRR35	WGD
GbRR37	GaRR22	WGD
GbRR38	GaRR28	WGD
GbRR35	GaRR39	WGD
GbRR36	GaRR38	WGD
GbRR37	GaRR37	WGD
GbRR38	GaRR36	WGD
GbRR35	GaRR38	WGD
GbRR35	GaRR41	WGD
GbRR36	GaRR41	WGD
GbRR41	GaRR4	WGD
GbRR41	GaRR25	WGD
GbRR42	GaRR39	WGD
GbRR40	GaRR40	WGD
GbRR41	GaRR42	WGD
GbRR42	GaRR41	WGD
GbRR43	GaRR40	WGD
GbRR44	GaRR9	WGD
GbRR45	GaRR14	WGD
GbRR45	GaRR46	WGD
GbRR44	GaRR44	WGD
GaRR1	GbRR46	WGD
GaRR2	GbRR47	WGD
GaRR4	GbRR51	WGD
GaRR3	GbRR50	WGD
GaRR4	GbRR71	WGD
GaRR1	GbRR84	WGD
GaRR4	GbRR89	WGD
GaRR7	GbRR49	WGD
GaRR9	GbRR53	WGD
GaRR10	GbRR52	WGD
GaRR8	GbRR55	WGD
GaRR9	GbRR80	WGD
GaRR9	GbRR92	WGD
GaRR12	GbRR57	WGD
GaRR14	GbRR59	WGD
GaRR15	GbRR60	WGD
GaRR16	GbRR61	WGD
GaRR18	GbRR62	WGD
GaRR16	GbRR63	WGD
GaRR12	GbRR64	WGD
GaRR12	GbRR73	WGD
GaRR15	GbRR74	WGD
GaRR18	GbRR78	WGD
GaRR14	GbRR94	WGD
GaRR19	GbRR61	WGD
GaRR19	GbRR63	WGD
GaRR20	GbRR57	WGD
GaRR20	GbRR64	WGD
GaRR22	GbRR67	WGD
GaRR21	GbRR66	WGD
GaRR20	GbRR73	WGD
GaRR22	GbRR84	WGD
GaRR25	GbRR51	WGD
GaRR27	GbRR57	WGD
GaRR27	GbRR64	WGD
GaRR25	GbRR71	WGD
GaRR26	GbRR72	WGD
GaRR27	GbRR73	WGD
GaRR25	GbRR89	WGD
GaRR30	GbRR76	WGD
GaRR28	GbRR74	WGD
GaRR29	GbRR75	WGD
GaRR30	GbRR77	WGD
GaRR28	GbRR86	WGD
GaRR31	GbRR53	WGD
GaRR32	GbRR62	WGD
GaRR35	GbRR76	WGD
GaRR35	GbRR77	WGD
GaRR31	GbRR80	WGD
GaRR32	GbRR78	WGD
GaRR36	GbRR60	WGD
GaRR37	GbRR67	WGD
GaRR36	GbRR74	WGD
GaRR37	GbRR84	WGD
GaRR38	GbRR82	WGD
GaRR39	GbRR81	WGD
GaRR36	GbRR86	WGD
GaRR39	GbRR90	WGD
GaRR42	GbRR51	WGD
GaRR42	GbRR71	WGD
GaRR41	GbRR81	WGD
GaRR41	GbRR82	WGD
GaRR40	GbRR91	WGD
GaRR41	GbRR90	WGD
GaRR42	GbRR89	WGD
GaRR46	GbRR59	WGD
GaRR46	GbRR94	WGD
GaRR44	GbRR92	WGD
GhRR1	GaRR1	WGD
GhRR2	GaRR2	WGD
GhRR4	GaRR3	WGD
GhRR3	GaRR4	WGD
GhRR5	GaRR6	WGD
GhRR6	GaRR7	WGD
GhRR3	GaRR25	WGD
GhRR3	GaRR42	WGD
GhRR7	GaRR8	WGD
GhRR16	GaRR9	WGD
GhRR9	GaRR12	WGD
GhRR11	GaRR14	WGD
GhRR12	GaRR15	WGD
GhRR13	GaRR16	WGD
GhRR14	GaRR18	WGD
GhRR13	GaRR19	WGD
GhRR10	GaRR20	WGD
GhRR10	GaRR27	WGD
GhRR16	GaRR31	WGD
GhRR11	GaRR46	WGD
GhRR17	GaRR16	WGD
GhRR17	GaRR19	WGD
GhRR18	GaRR12	WGD
GhRR18	GaRR20	WGD
GhRR20	GaRR22	WGD
GhRR19	GaRR21	WGD
GhRR18	GaRR27	WGD
GhRR20	GaRR37	WGD
GhRR23	GaRR4	WGD
GhRR25	GaRR13	WGD
GhRR23	GaRR25	WGD
GhRR24	GaRR26	WGD
GhRR25	GaRR27	WGD
GhRR23	GaRR42	WGD
GhRR26	GaRR28	WGD
GhRR28	GaRR30	WGD
GhRR27	GaRR29	WGD
GhRR33	GaRR9	WGD
GhRR29	GaRR30	WGD
GhRR30	GaRR33	WGD
GhRR32	GaRR32	WGD
GhRR33	GaRR31	WGD
GhRR29	GaRR35	WGD
GhRR36	GaRR22	WGD
GhRR34	GaRR39	WGD
GhRR35	GaRR38	WGD
GhRR36	GaRR37	WGD
GhRR37	GaRR36	WGD
GhRR34	GaRR41	WGD
GhRR40	GaRR4	WGD
GhRR40	GaRR25	WGD
GhRR41	GaRR39	WGD
GhRR40	GaRR42	WGD
GhRR41	GaRR41	WGD
GhRR42	GaRR40	WGD
GhRR43	GaRR9	WGD
GhRR44	GaRR14	WGD
GhRR44	GaRR46	WGD
GhRR43	GaRR44	WGD
GaRR1	GhRR45	WGD
GaRR4	GhRR51	WGD
GaRR3	GhRR50	WGD
GaRR4	GhRR89	WGD
GaRR7	GhRR49	WGD
GaRR9	GhRR52	WGD
GaRR8	GhRR54	WGD
GaRR9	GhRR92	WGD
GaRR12	GhRR56	WGD
GaRR13	GhRR57	WGD
GaRR14	GhRR58	WGD
GaRR15	GhRR59	WGD
GaRR16	GhRR60	WGD
GaRR18	GhRR61	WGD
GaRR16	GhRR62	WGD
GaRR13	GhRR63	WGD
GaRR18	GhRR80	WGD
GaRR14	GhRR93	WGD
GaRR19	GhRR60	WGD
GaRR19	GhRR62	WGD
GaRR20	GhRR57	WGD
GaRR20	GhRR63	WGD
GaRR23	GhRR67	WGD
GaRR22	GhRR66	WGD
GaRR21	GhRR65	WGD
GaRR22	GhRR85	WGD
GaRR27	GhRR57	WGD
GaRR26	GhRR68	WGD
GaRR25	GhRR71	WGD
GaRR26	GhRR72	WGD
GaRR27	GhRR73	WGD
GaRR25	GhRR89	WGD
GaRR30	GhRR76	WGD
GaRR28	GhRR74	WGD
GaRR29	GhRR75	WGD
GaRR30	GhRR77	WGD
GaRR28	GhRR86	WGD
GaRR31	GhRR52	WGD
GaRR31	GhRR81	WGD
GaRR32	GhRR80	WGD
GaRR33	GhRR78	WGD
GaRR35	GhRR77	WGD
GaRR37	GhRR66	WGD
GaRR37	GhRR85	WGD
GaRR38	GhRR83	WGD
GaRR39	GhRR82	WGD
GaRR36	GhRR86	WGD
GaRR39	GhRR90	WGD
GaRR42	GhRR71	WGD
GaRR41	GhRR82	WGD
GaRR40	GhRR91	WGD
GaRR41	GhRR90	WGD
GaRR42	GhRR89	WGD
GaRR46	GhRR58	WGD
GaRR46	GhRR93	WGD
GaRR44	GhRR92	WGD
GbRR1	GbRR30	Segment
GbRR1	GbRR46	Segment
GbRR3	GbRR25	Segment
GbRR3	GbRR41	Segment
GbRR6	GbRR49	Segment
GbRR4	GbRR50	Segment
GbRR3	GbRR51	Segment
GbRR3	GbRR71	Segment
GbRR3	GbRR89	Segment
GbRR7	GbRR55	Segment
GbRR13	GbRR19	Segment
GbRR9	GbRR20	Segment
GbRR9	GbRR27	Segment
GbRR12	GbRR28	Segment
GbRR15	GbRR33	Segment
GbRR17	GbRR34	Segment
GbRR17	GbRR44	Segment
GbRR11	GbRR45	Segment
GbRR16	GbRR54	Segment
GbRR17	GbRR53	Segment
GbRR18	GbRR52	Segment
GbRR8	GbRR56	Segment
GbRR9	GbRR57	Segment
GbRR11	GbRR59	Segment
GbRR12	GbRR60	Segment
GbRR13	GbRR61	Segment
GbRR15	GbRR62	Segment
GbRR10	GbRR59	Segment
GbRR13	GbRR63	Segment
GbRR9	GbRR64	Segment
GbRR9	GbRR73	Segment
GbRR12	GbRR74	Segment
GbRR15	GbRR78	Segment
GbRR17	GbRR80	Segment
GbRR12	GbRR86	Segment
GbRR11	GbRR94	Segment
GbRR19	GbRR61	Segment
GbRR19	GbRR63	Segment
GbRR20	GbRR27	Segment
GbRR22	GbRR37	Segment
GbRR20	GbRR57	Segment
GbRR20	GbRR64	Segment
GbRR21	GbRR66	Segment
GbRR22	GbRR67	Segment
GbRR20	GbRR73	Segment
GbRR22	GbRR84	Segment
GbRR25	GbRR41	Segment
GbRR25	GbRR51	Segment
GbRR27	GbRR57	Segment
GbRR27	GbRR64	Segment
GbRR25	GbRR71	Segment
GbRR26	GbRR72	Segment
GbRR27	GbRR73	Segment
GbRR24	GbRR70	Segment
GbRR25	GbRR89	Segment
GbRR30	GbRR31	Segment
GbRR28	GbRR38	Segment
GbRR30	GbRR46	Segment
GbRR28	GbRR74	Segment
GbRR29	GbRR75	Segment
GbRR30	GbRR76	Segment
GbRR30	GbRR77	Segment
GbRR28	GbRR86	Segment
GbRR34	GbRR44	Segment
GbRR34	GbRR53	Segment
GbRR33	GbRR62	Segment
GbRR31	GbRR76	Segment
GbRR31	GbRR77	Segment
GbRR32	GbRR78	Segment
GbRR34	GbRR80	Segment
GbRR35	GbRR42	Segment
GbRR36	GbRR42	Segment
GbRR38	GbRR60	Segment
GbRR37	GbRR67	Segment
GbRR35	GbRR81	Segment
GbRR36	GbRR82	Segment
GbRR37	GbRR84	Segment
GbRR38	GbRR86	Segment
GbRR35	GbRR82	Segment
GbRR35	GbRR90	Segment
GbRR36	GbRR90	Segment
GbRR41	GbRR51	Segment
GbRR41	GbRR71	Segment
GbRR42	GbRR81	Segment
GbRR42	GbRR82	Segment
GbRR40	GbRR88	Segment
GbRR41	GbRR89	Segment
GbRR42	GbRR90	Segment
GbRR43	GbRR91	Segment
GbRR39	GbRR87	Segment
GbRR44	GbRR53	Segment
GbRR45	GbRR59	Segment
GbRR44	GbRR80	Segment
GbRR45	GbRR94	Segment
GbRR44	GbRR92	Segment
GbRR51	GbRR71	Segment
GbRR51	GbRR89	Segment
GbRR53	GbRR80	Segment
GbRR61	GbRR63	Segment
GbRR57	GbRR64	Segment
GbRR57	GbRR73	Segment
GbRR62	GbRR78	Segment
GbRR60	GbRR86	Segment
GbRR59	GbRR94	Segment
GbRR64	GbRR73	Segment
GbRR67	GbRR84	Segment
GbRR71	GbRR89	Segment
GbRR76	GbRR77	Segment
GbRR81	GbRR90	Segment
GbRR82	GbRR90	Segment
GbRR1	GhRR1	WGD
GbRR1	GhRR45	WGD
GbRR1	GhRR77	WGD
GbRR3	GhRR3	WGD
GbRR4	GhRR4	WGD
GbRR5	GhRR5	WGD
GbRR6	GhRR6	WGD
GbRR3	GhRR23	WGD
GbRR3	GhRR40	WGD
GbRR6	GhRR49	WGD
GbRR4	GhRR50	WGD
GbRR3	GhRR51	WGD
GbRR3	GhRR71	WGD
GbRR3	GhRR89	WGD
GbRR7	GhRR7	WGD
GbRR7	GhRR54	WGD
GbRR8	GhRR8	WGD
GbRR9	GhRR9	WGD
GbRR11	GhRR11	WGD
GbRR12	GhRR12	WGD
GbRR13	GhRR13	WGD
GbRR15	GhRR14	WGD
GbRR16	GhRR15	WGD
GbRR17	GhRR16	WGD
GbRR13	GhRR17	WGD
GbRR9	GhRR18	WGD
GbRR9	GhRR25	WGD
GbRR12	GhRR26	WGD
GbRR15	GhRR32	WGD
GbRR17	GhRR33	WGD
GbRR17	GhRR43	WGD
GbRR11	GhRR44	WGD
GbRR16	GhRR53	WGD
GbRR17	GhRR52	WGD
GbRR8	GhRR55	WGD
GbRR9	GhRR56	WGD
GbRR11	GhRR58	WGD
GbRR12	GhRR59	WGD
GbRR13	GhRR60	WGD
GbRR15	GhRR61	WGD
GbRR13	GhRR62	WGD
GbRR9	GhRR63	WGD
GbRR9	GhRR73	WGD
GbRR12	GhRR74	WGD
GbRR15	GhRR80	WGD
GbRR17	GhRR81	WGD
GbRR12	GhRR86	WGD
GbRR17	GhRR92	WGD
GbRR11	GhRR93	WGD
GbRR19	GhRR13	WGD
GbRR19	GhRR17	WGD
GbRR19	GhRR60	WGD
GbRR19	GhRR62	WGD
GbRR20	GhRR9	WGD
GbRR20	GhRR18	WGD
GbRR21	GhRR19	WGD
GbRR22	GhRR20	WGD
GbRR20	GhRR25	WGD
GbRR22	GhRR36	WGD
GbRR20	GhRR56	WGD
GbRR20	GhRR63	WGD
GbRR21	GhRR65	WGD
GbRR22	GhRR66	WGD
GbRR20	GhRR73	WGD
GbRR22	GhRR85	WGD
GbRR25	GhRR3	WGD
GbRR27	GhRR9	WGD
GbRR27	GhRR18	WGD
GbRR24	GhRR22	WGD
GbRR25	GhRR23	WGD
GbRR26	GhRR24	WGD
GbRR27	GhRR25	WGD
GbRR25	GhRR40	WGD
GbRR25	GhRR51	WGD
GbRR27	GhRR56	WGD
GbRR27	GhRR63	WGD
GbRR26	GhRR68	WGD
GbRR25	GhRR71	WGD
GbRR26	GhRR72	WGD
GbRR27	GhRR73	WGD
GbRR24	GhRR70	WGD
GbRR25	GhRR89	WGD
GbRR30	GhRR1	WGD
GbRR28	GhRR12	WGD
GbRR28	GhRR26	WGD
GbRR29	GhRR27	WGD
GbRR30	GhRR28	WGD
GbRR30	GhRR29	WGD
GbRR30	GhRR45	WGD
GbRR28	GhRR74	WGD
GbRR29	GhRR75	WGD
GbRR30	GhRR76	WGD
GbRR30	GhRR77	WGD
GbRR33	GhRR14	WGD
GbRR34	GhRR16	WGD
GbRR31	GhRR28	WGD
GbRR31	GhRR29	WGD
GbRR32	GhRR30	WGD
GbRR33	GhRR32	WGD
GbRR34	GhRR33	WGD
GbRR34	GhRR43	WGD
GbRR34	GhRR52	WGD
GbRR33	GhRR61	WGD
GbRR31	GhRR76	WGD
GbRR31	GhRR77	WGD
GbRR32	GhRR78	WGD
GbRR33	GhRR80	WGD
GbRR34	GhRR81	WGD
GbRR34	GhRR92	WGD
GbRR37	GhRR20	WGD
GbRR35	GhRR34	WGD
GbRR36	GhRR35	WGD
GbRR37	GhRR36	WGD
GbRR38	GhRR37	WGD
GbRR35	GhRR41	WGD
GbRR36	GhRR41	WGD
GbRR38	GhRR59	WGD
GbRR37	GhRR66	WGD
GbRR38	GhRR74	WGD
GbRR35	GhRR82	WGD
GbRR36	GhRR83	WGD
GbRR37	GhRR85	WGD
GbRR38	GhRR86	WGD
GbRR35	GhRR90	WGD
GbRR36	GhRR90	WGD
GbRR41	GhRR3	WGD
GbRR41	GhRR23	WGD
GbRR42	GhRR34	WGD
GbRR39	GhRR38	WGD
GbRR40	GhRR39	WGD
GbRR41	GhRR40	WGD
GbRR42	GhRR41	WGD
GbRR43	GhRR42	WGD
GbRR41	GhRR51	WGD
GbRR41	GhRR71	WGD
GbRR42	GhRR82	WGD
GbRR42	GhRR83	WGD
GbRR40	GhRR88	WGD
GbRR41	GhRR89	WGD
GbRR42	GhRR90	WGD
GbRR43	GhRR91	WGD
GbRR39	GhRR87	WGD
GbRR44	GhRR16	WGD
GbRR45	GhRR11	WGD
GbRR44	GhRR33	WGD
GbRR44	GhRR43	WGD
GbRR45	GhRR44	WGD
GbRR44	GhRR52	WGD
GbRR45	GhRR58	WGD
GbRR45	GhRR93	WGD
GbRR44	GhRR92	WGD
GbRR46	GhRR1	WGD
GbRR46	GhRR45	WGD
GbRR46	GhRR77	WGD
GbRR49	GhRR6	WGD
GbRR48	GhRR48	WGD
GbRR49	GhRR49	WGD
GbRR50	GhRR4	WGD
GbRR51	GhRR3	WGD
GbRR51	GhRR23	WGD
GbRR51	GhRR40	WGD
GbRR50	GhRR50	WGD
GbRR51	GhRR51	WGD
GbRR51	GhRR71	WGD
GbRR51	GhRR89	WGD
GbRR55	GhRR7	WGD
GbRR54	GhRR15	WGD
GbRR53	GhRR16	WGD
GbRR53	GhRR33	WGD
GbRR53	GhRR43	WGD
GbRR53	GhRR52	WGD
GbRR54	GhRR53	WGD
GbRR55	GhRR54	WGD
GbRR53	GhRR81	WGD
GbRR53	GhRR92	WGD
GbRR56	GhRR8	WGD
GbRR57	GhRR9	WGD
GbRR59	GhRR11	WGD
GbRR60	GhRR12	WGD
GbRR61	GhRR13	WGD
GbRR62	GhRR14	WGD
GbRR59	GhRR10	WGD
GbRR61	GhRR17	WGD
GbRR57	GhRR18	WGD
GbRR57	GhRR25	WGD
GbRR62	GhRR32	WGD
GbRR59	GhRR44	WGD
GbRR56	GhRR55	WGD
GbRR57	GhRR56	WGD
GbRR59	GhRR58	WGD
GbRR60	GhRR59	WGD
GbRR61	GhRR60	WGD
GbRR62	GhRR61	WGD
GbRR61	GhRR62	WGD
GbRR57	GhRR63	WGD
GbRR57	GhRR73	WGD
GbRR62	GhRR80	WGD
GbRR60	GhRR86	WGD
GbRR59	GhRR93	WGD
GbRR63	GhRR13	WGD
GbRR63	GhRR17	WGD
GbRR63	GhRR60	WGD
GbRR63	GhRR62	WGD
GbRR64	GhRR9	WGD
GbRR64	GhRR18	WGD
GbRR66	GhRR19	WGD
GbRR67	GhRR20	WGD
GbRR64	GhRR25	WGD
GbRR67	GhRR36	WGD
GbRR64	GhRR56	WGD
GbRR64	GhRR63	WGD
GbRR66	GhRR65	WGD
GbRR67	GhRR66	WGD
GbRR64	GhRR73	WGD
GbRR67	GhRR85	WGD
GbRR71	GhRR3	WGD
GbRR73	GhRR9	WGD
GbRR73	GhRR18	WGD
GbRR71	GhRR23	WGD
GbRR72	GhRR24	WGD
GbRR73	GhRR25	WGD
GbRR70	GhRR22	WGD
GbRR71	GhRR40	WGD
GbRR71	GhRR51	WGD
GbRR73	GhRR56	WGD
GbRR73	GhRR63	WGD
GbRR72	GhRR68	WGD
GbRR70	GhRR70	WGD
GbRR71	GhRR71	WGD
GbRR72	GhRR72	WGD
GbRR73	GhRR73	WGD
GbRR71	GhRR89	WGD
GbRR74	GhRR12	WGD
GbRR74	GhRR26	WGD
GbRR75	GhRR27	WGD
GbRR76	GhRR28	WGD
GbRR76	GhRR29	WGD
GbRR74	GhRR37	WGD
GbRR74	GhRR74	WGD
GbRR75	GhRR75	WGD
GbRR76	GhRR76	WGD
GbRR76	GhRR77	WGD
GbRR74	GhRR86	WGD
GbRR78	GhRR14	WGD
GbRR80	GhRR16	WGD
GbRR77	GhRR28	WGD
GbRR77	GhRR29	WGD
GbRR78	GhRR30	WGD
GbRR80	GhRR33	WGD
GbRR80	GhRR43	WGD
GbRR80	GhRR52	WGD
GbRR78	GhRR61	WGD
GbRR77	GhRR76	WGD
GbRR77	GhRR77	WGD
GbRR78	GhRR78	WGD
GbRR80	GhRR81	WGD
GbRR80	GhRR92	WGD
GbRR84	GhRR20	WGD
GbRR81	GhRR34	WGD
GbRR82	GhRR35	WGD
GbRR84	GhRR36	WGD
GbRR86	GhRR37	WGD
GbRR81	GhRR41	WGD
GbRR82	GhRR41	WGD
GbRR84	GhRR66	WGD
GbRR86	GhRR74	WGD
GbRR81	GhRR82	WGD
GbRR82	GhRR83	WGD
GbRR84	GhRR85	WGD
GbRR86	GhRR86	WGD
GbRR81	GhRR90	WGD
GbRR82	GhRR90	WGD
GbRR89	GhRR3	WGD
GbRR89	GhRR23	WGD
GbRR90	GhRR34	WGD
GbRR88	GhRR39	WGD
GbRR89	GhRR40	WGD
GbRR90	GhRR41	WGD
GbRR91	GhRR42	WGD
GbRR87	GhRR38	WGD
GbRR89	GhRR51	WGD
GbRR89	GhRR71	WGD
GbRR90	GhRR82	WGD
GbRR90	GhRR83	WGD
GbRR87	GhRR87	WGD
GbRR88	GhRR88	WGD
GbRR89	GhRR89	WGD
GbRR90	GhRR90	WGD
GbRR91	GhRR91	WGD
GbRR94	GhRR11	WGD
GbRR92	GhRR33	WGD
GbRR94	GhRR44	WGD
GbRR92	GhRR43	WGD
GbRR94	GhRR58	WGD
GbRR94	GhRR93	WGD
GbRR92	GhRR92	WGD
GbRR1	GrRR6	WGD
GbRR2	GrRR22	WGD
GbRR3	GrRR9	WGD
GbRR6	GrRR16	WGD
GbRR3	GrRR27	WGD
GbRR7	GrRR45	WGD
GbRR9	GrRR1	WGD
GbRR11	GrRR1	WGD
GbRR9	GrRR13	WGD
GbRR8	GrRR30	WGD
GbRR11	GrRR32	WGD
GbRR12	GrRR33	WGD
GbRR13	GrRR34	WGD
GbRR15	GrRR35	WGD
GbRR9	GrRR32	WGD
GbRR13	GrRR36	WGD
GbRR11	GrRR37	WGD
GbRR15	GrRR40	WGD
GbRR17	GrRR41	WGD
GbRR16	GrRR44	WGD
GbRR17	GrRR43	WGD
GbRR18	GrRR42	WGD
GbRR17	GrRR46	WGD
GbRR19	GrRR34	WGD
GbRR19	GrRR36	WGD
GbRR20	GrRR1	WGD
GbRR21	GrRR2	WGD
GbRR22	GrRR4	WGD
GbRR20	GrRR13	WGD
GbRR22	GrRR22	WGD
GbRR27	GrRR1	WGD
GbRR26	GrRR5	WGD
GbRR25	GrRR9	WGD
GbRR26	GrRR12	WGD
GbRR27	GrRR13	WGD
GbRR25	GrRR27	WGD
GbRR29	GrRR18	WGD
GbRR28	GrRR33	WGD
GbRR30	GrRR38	WGD
GbRR33	GrRR35	WGD
GbRR31	GrRR38	WGD
GbRR32	GrRR39	WGD
GbRR33	GrRR40	WGD
GbRR34	GrRR41	WGD
GbRR34	GrRR43	WGD
GbRR34	GrRR46	WGD
GbRR37	GrRR4	WGD
GbRR35	GrRR20	WGD
GbRR36	GrRR21	WGD
GbRR37	GrRR22	WGD
GbRR36	GrRR20	WGD
GbRR35	GrRR21	WGD
GbRR35	GrRR28	WGD
GbRR36	GrRR28	WGD
GbRR38	GrRR33	WGD
GbRR41	GrRR9	WGD
GbRR42	GrRR20	WGD
GbRR42	GrRR21	WGD
GbRR40	GrRR26	WGD
GbRR41	GrRR27	WGD
GbRR42	GrRR28	WGD
GbRR43	GrRR29	WGD
GbRR45	GrRR32	WGD
GbRR45	GrRR37	WGD
GbRR44	GrRR41	WGD
GbRR44	GrRR43	WGD
GbRR44	GrRR46	WGD
GrRR1	GbRR57	WGD
GrRR1	GbRR64	WGD
GrRR2	GbRR66	WGD
GrRR4	GbRR67	WGD
GrRR1	GbRR73	WGD
GrRR5	GbRR72	WGD
GrRR4	GbRR84	WGD
GrRR6	GbRR46	WGD
GrRR7	GbRR47	WGD
GrRR6	GbRR84	WGD
GrRR9	GbRR51	WGD
GrRR9	GbRR71	WGD
GrRR9	GbRR89	WGD
GrRR13	GbRR57	WGD
GrRR13	GbRR64	WGD
GrRR12	GbRR72	WGD
GrRR13	GbRR73	WGD
GrRR16	GbRR49	WGD
GrRR18	GbRR75	WGD
GrRR22	GbRR67	WGD
GrRR20	GbRR81	WGD
GrRR21	GbRR82	WGD
GrRR22	GbRR84	WGD
GrRR24	GbRR85	WGD
GrRR20	GbRR82	WGD
GrRR20	GbRR90	WGD
GrRR21	GbRR90	WGD
GrRR27	GbRR51	WGD
GrRR27	GbRR71	WGD
GrRR28	GbRR81	WGD
GrRR28	GbRR82	WGD
GrRR26	GbRR88	WGD
GrRR27	GbRR89	WGD
GrRR28	GbRR90	WGD
GrRR29	GbRR91	WGD
GrRR32	GbRR59	WGD
GrRR33	GbRR60	WGD
GrRR34	GbRR61	WGD
GrRR35	GbRR62	WGD
GrRR34	GbRR63	WGD
GrRR33	GbRR74	WGD
GrRR35	GbRR78	WGD
GrRR33	GbRR86	WGD
GrRR32	GbRR94	WGD
GrRR36	GbRR61	WGD
GrRR37	GbRR59	WGD
GrRR36	GbRR63	WGD
GrRR37	GbRR94	WGD
GrRR41	GbRR53	WGD
GrRR40	GbRR62	WGD
GrRR38	GbRR76	WGD
GrRR38	GbRR77	WGD
GrRR39	GbRR78	WGD
GrRR41	GbRR80	WGD
GrRR41	GbRR92	WGD
GrRR42	GbRR52	WGD
GrRR43	GbRR53	WGD
GrRR44	GbRR54	WGD
GrRR45	GbRR55	WGD
GrRR43	GbRR80	WGD
GrRR43	GbRR92	WGD
GrRR46	GbRR53	WGD
GrRR46	GbRR80	WGD
GrRR48	GbRR93	WGD
GrRR46	GbRR92	WGD
GhRR1	GrRR6	WGD
GhRR3	GrRR9	WGD
GhRR6	GrRR16	WGD
GhRR3	GrRR27	WGD
GhRR7	GrRR45	WGD
GhRR9	GrRR1	WGD
GhRR9	GrRR13	WGD
GhRR8	GrRR30	WGD
GhRR11	GrRR32	WGD
GhRR12	GrRR33	WGD
GhRR13	GrRR34	WGD
GhRR14	GrRR35	WGD
GhRR9	GrRR32	WGD
GhRR13	GrRR36	WGD
GhRR11	GrRR37	WGD
GhRR14	GrRR40	WGD
GhRR16	GrRR41	WGD
GhRR15	GrRR44	WGD
GhRR16	GrRR43	WGD
GhRR16	GrRR46	WGD
GhRR17	GrRR34	WGD
GhRR17	GrRR36	WGD
GhRR18	GrRR1	WGD
GhRR19	GrRR2	WGD
GhRR20	GrRR4	WGD
GhRR18	GrRR13	WGD
GhRR20	GrRR22	WGD
GhRR25	GrRR1	WGD
GhRR24	GrRR5	WGD
GhRR23	GrRR9	WGD
GhRR24	GrRR12	WGD
GhRR25	GrRR13	WGD
GhRR23	GrRR27	WGD
GhRR28	GrRR6	WGD
GhRR27	GrRR18	WGD
GhRR28	GrRR38	WGD
GhRR32	GrRR35	WGD
GhRR29	GrRR38	WGD
GhRR30	GrRR39	WGD
GhRR32	GrRR40	WGD
GhRR33	GrRR41	WGD
GhRR33	GrRR43	WGD
GhRR33	GrRR46	WGD
GhRR36	GrRR4	WGD
GhRR34	GrRR20	WGD
GhRR35	GrRR21	WGD
GhRR36	GrRR22	WGD
GhRR34	GrRR28	WGD
GhRR40	GrRR9	WGD
GhRR41	GrRR20	WGD
GhRR39	GrRR26	WGD
GhRR40	GrRR27	WGD
GhRR41	GrRR28	WGD
GhRR42	GrRR29	WGD
GhRR44	GrRR32	WGD
GhRR44	GrRR37	WGD
GhRR43	GrRR41	WGD
GhRR43	GrRR43	WGD
GhRR43	GrRR46	WGD
GrRR1	GhRR56	WGD
GrRR1	GhRR63	WGD
GrRR2	GhRR65	WGD
GrRR4	GhRR66	WGD
GrRR5	GhRR67	WGD
GrRR1	GhRR73	WGD
GrRR5	GhRR72	WGD
GrRR4	GhRR85	WGD
GrRR6	GhRR45	WGD
GrRR7	GhRR46	WGD
GrRR6	GhRR77	WGD
GrRR9	GhRR51	WGD
GrRR9	GhRR71	WGD
GrRR9	GhRR89	WGD
GrRR13	GhRR56	WGD
GrRR13	GhRR63	WGD
GrRR12	GhRR67	WGD
GrRR12	GhRR72	WGD
GrRR13	GhRR73	WGD
GrRR16	GhRR49	WGD
GrRR18	GhRR75	WGD
GrRR22	GhRR66	WGD
GrRR20	GhRR82	WGD
GrRR21	GhRR83	WGD
GrRR22	GhRR85	WGD
GrRR20	GhRR90	WGD
GrRR21	GhRR90	WGD
GrRR27	GhRR51	WGD
GrRR27	GhRR71	WGD
GrRR28	GhRR82	WGD
GrRR28	GhRR83	WGD
GrRR26	GhRR88	WGD
GrRR27	GhRR89	WGD
GrRR28	GhRR90	WGD
GrRR29	GhRR91	WGD
GrRR30	GhRR55	WGD
GrRR32	GhRR58	WGD
GrRR33	GhRR59	WGD
GrRR34	GhRR60	WGD
GrRR35	GhRR61	WGD
GrRR34	GhRR62	WGD
GrRR35	GhRR80	WGD
GrRR32	GhRR93	WGD
GrRR36	GhRR60	WGD
GrRR37	GhRR58	WGD
GrRR36	GhRR62	WGD
GrRR37	GhRR93	WGD
GrRR41	GhRR52	WGD
GrRR40	GhRR61	WGD
GrRR38	GhRR76	WGD
GrRR38	GhRR77	WGD
GrRR39	GhRR78	WGD
GrRR40	GhRR80	WGD
GrRR41	GhRR81	WGD
GrRR41	GhRR92	WGD
GrRR43	GhRR52	WGD
GrRR44	GhRR53	WGD
GrRR45	GhRR54	WGD
GrRR43	GhRR81	WGD
GrRR43	GhRR92	WGD
GrRR46	GhRR52	WGD
GrRR46	GhRR81	WGD
GrRR46	GhRR92	WGD
GhRR1	GhRR45	Segment
GhRR1	GhRR77	Segment
GhRR3	GhRR23	Segment
GhRR3	GhRR40	Segment
GhRR6	GhRR49	Segment
GhRR4	GhRR50	Segment
GhRR3	GhRR51	Segment
GhRR3	GhRR71	Segment
GhRR3	GhRR89	Segment
GhRR7	GhRR54	Segment
GhRR13	GhRR17	Segment
GhRR9	GhRR18	Segment
GhRR10	GhRR25	Segment
GhRR14	GhRR32	Segment
GhRR16	GhRR33	Segment
GhRR16	GhRR43	Segment
GhRR11	GhRR44	Segment
GhRR15	GhRR53	Segment
GhRR16	GhRR52	Segment
GhRR8	GhRR55	Segment
GhRR9	GhRR56	Segment
GhRR11	GhRR58	Segment
GhRR12	GhRR59	Segment
GhRR13	GhRR60	Segment
GhRR14	GhRR61	Segment
GhRR13	GhRR62	Segment
GhRR10	GhRR63	Segment
GhRR10	GhRR73	Segment
GhRR12	GhRR74	Segment
GhRR14	GhRR80	Segment
GhRR16	GhRR81	Segment
GhRR16	GhRR92	Segment
GhRR11	GhRR93	Segment
GhRR17	GhRR60	Segment
GhRR17	GhRR62	Segment
GhRR18	GhRR25	Segment
GhRR20	GhRR36	Segment
GhRR18	GhRR56	Segment
GhRR18	GhRR63	Segment
GhRR19	GhRR65	Segment
GhRR20	GhRR66	Segment
GhRR18	GhRR73	Segment
GhRR20	GhRR85	Segment
GhRR23	GhRR40	Segment
GhRR23	GhRR51	Segment
GhRR25	GhRR57	Segment
GhRR25	GhRR63	Segment
GhRR24	GhRR68	Segment
GhRR23	GhRR71	Segment
GhRR24	GhRR72	Segment
GhRR25	GhRR73	Segment
GhRR22	GhRR70	Segment
GhRR23	GhRR89	Segment
GhRR28	GhRR29	Segment
GhRR26	GhRR74	Segment
GhRR27	GhRR75	Segment
GhRR28	GhRR76	Segment
GhRR28	GhRR77	Segment
GhRR33	GhRR52	Segment
GhRR32	GhRR61	Segment
GhRR29	GhRR76	Segment
GhRR29	GhRR77	Segment
GhRR30	GhRR78	Segment
GhRR32	GhRR80	Segment
GhRR33	GhRR81	Segment
GhRR33	GhRR92	Segment
GhRR34	GhRR41	Segment
GhRR36	GhRR66	Segment
GhRR34	GhRR82	Segment
GhRR35	GhRR83	Segment
GhRR36	GhRR85	Segment
GhRR37	GhRR86	Segment
GhRR34	GhRR90	Segment
GhRR40	GhRR51	Segment
GhRR40	GhRR71	Segment
GhRR41	GhRR82	Segment
GhRR39	GhRR88	Segment
GhRR40	GhRR89	Segment
GhRR41	GhRR90	Segment
GhRR42	GhRR91	Segment
GhRR38	GhRR87	Segment
GhRR43	GhRR52	Segment
GhRR44	GhRR58	Segment
GhRR44	GhRR93	Segment
GhRR43	GhRR92	Segment
GhRR51	GhRR89	Segment
GhRR52	GhRR81	Segment
GhRR52	GhRR92	Segment
GhRR60	GhRR62	Segment
GhRR57	GhRR63	Segment
GhRR57	GhRR73	Segment
GhRR61	GhRR80	Segment
GhRR58	GhRR93	Segment
GhRR68	GhRR72	Segment
GhRR66	GhRR85	Segment
GhRR71	GhRR89	Segment
GhRR76	GhRR77	Segment
GhRR74	GhRR86	Segment
GhRR81	GhRR92	Segment
GhRR82	GhRR90	Segment
GrRR5	GrRR12	Segment
GrRR4	GrRR22	Segment
GrRR1	GrRR31	Segment
GrRR9	GrRR11	Segment
GrRR9	GrRR27	Segment
GrRR11	GrRR27	Segment
GrRR13	GrRR31	Segment
GrRR19	GrRR38	Segment
GrRR20	GrRR28	Segment
GrRR34	GrRR36	Segment
GrRR35	GrRR40	Segment
GrRR41	GrRR43	Segment
GrRR43	GrRR46	Segment

## Sheet: Table S5
Table S5 Analysis of GhRRs cis-acting elements.
	Cis-elements name	Number of 18 GhRRs Cis-elements	Functions of cis-elements
Growth and development	AT1-motif	8	part of a light responsive module
	GT1-motif	52	light responsive element
	ATCT-motif	16	part of a conserved DNA module involved in light responsiveness
	I-box	22	part of a light responsive element
	MRE	25	MYB binding site involved in light responsiveness
	TCCC-motif	19	part of a light responsive element
	TCT-motif	51	part of a light responsive element
	ATC-motif	5	part of a conserved DNA module involved in light responsiveness
	AE-box	15	part of a module for light response
	ACE	11	cis-acting element involved in light responsiveness
	LAMP-element	5	part of a light responsive element
	Sp1	2	light responsive element
	GATA-motif	29	part of a light responsive element
	GA-motif	13	part of a light responsive element
	3-AF1 binding site	3	light responsive element
	CAG-motif	1	part of a light response element
	GTGGC-motif	2	part of a light responsive element
	Gap-box	4	part of a light responsive element
	circadian	7	cis-acting regulatory element involved in circadian control
	O2-site	17	cis-acting regulatory element involved in zein metabolism regulation
	CAT-box	16	cis-acting regulatory element related to meristem expression
	CCGTCC-motif	9	cis-acting regulatory element related to meristem expression
	RY-element	1	cis-acting regulatory element involved in seed-specific regulation
	GCN4_motif	15	cis-regulatory element involved in endosperm expression
	A-box	10	cis-acting regulatory element
	AT-rich	16	binding site of AT-rich DNA binding protein (ATBP-1)
	AP-1	1	TPA response element
	CTAG-motif	4	site phyA3
	HD-Zip	6	protein binding site
	MBSI	8	MYB binding site involved in flavonoid biosynthetic genes regulation
Phytohormones response	ABRE	82	cis-acting element involved in the abscisic acid responsiveness
	AAGAA-motif	51	cis-acting element involved in the abscisic acid responsiveness
	AuxRR-core	7	cis-acting regulatory element involved in auxin responsiveness
	AuxRE	2	part of an auxin-responsive element
	TGA-box	1	part of an auxin-responsive element
	TGA-element	10	auxin-responsive element
	MYB	116	plays a vital role in the regulation of auxin-regulated genes
	GARE-motif	14	gibberellin-responsive element
	TATC-box	14	cis-acting element involved in gibberellin-responsiveness
	P-box	17	gibberellin-responsive element
	ERE	122	ethylene-responsive element
	TGACG-motif	38	cis-acting regulatory element involved in the MeJA-responsiveness
	CGTCA-motif	41	cis-acting regulatory element involved in the MeJA-responsiveness
	TCA-element	22	cis-acting element involved in salicylic acid responsiveness
Abiotic or biotic stress	ARE	91	cis-acting regulatory element essential for the anaerobic induction
	MBS	29	MYB binding site involved in drought-inducibility
	TC-rich repeats	22	cis-acting element involved in defense and stress responsiveness
	LTR	32	cis-acting element involved in low-temperature responsiveness
	STRE	50	pressure-responsive member
	W-box	37	wounding and pathogen respons site
	WUN-motif	25	wound-responsive element
	WRE3	36	wound-responsive element
	GC-motif	6	enhancer-like element involved in anoxic specific inducibility

## Sheet: Table S6
Table S6 RNA-seq data analysis of GhRRs expression profiling in different stresses.
Geneid	TM1_ck_1h	TM1_ck_3h	TM1_ck_6h	TM1_37C_1h	TM1_37C_3h	TM1_37C_6h	TM1_4C_1h	TM1_4C_3h	TM1_4C_6h	TM1_NaCl_1h	TM1_NaCl_3h	TM1_NaCl_6h	TM1_PEG_1h	TM1_PEG_3h	TM1_PEG_6h
GhRR87	0	0	0	0	0	0	0	0	0	0	0	0	0	0	0
GhRR38	0	0	0	0	0	0	0	0	0	0	0	0	0	0	0
GhRR23	24.6097	15.7237	27.4932	44.3478	34.0652	17.4385	31.3736	23.6746	39.1002	46.2173	24.8036	13.5514	28.3607	29.1596	18.0604
GhRR40	1.15507	1.10383	1.67103	0.305167	1.57663	0.816067	1.61483	1.0191	0.8991	0.815567	0.530333	0.459833	0.587833	0.1963	0.185867
GhRR71	8.8489	4.29203	12.3355	15.9596	9.40177	6.96267	7.22663	4.3892	9.50697	10.9856	7.177	4.41543	8.2075	13.3078	5.1801
GhRR3	36.116	36.5042	50.7742	8.78407	42.7762	24.128	63.3945	39.5377	32.9474	24.6117	42.9819	46.2649	47.9016	49.0796	30.2051
GhRR51	44.8835	46.4732	59.2032	17.2972	55.7788	27.4141	79.2446	62.0484	56.1651	53.0229	59.8067	54.5833	57.1285	59.3092	38.2182
GhRR89	1.93857	2.26467	3.22977	1.02467	4.18977	2.14087	1.9605	2.4515	1.7463	1.9787	1.3172	1.27017	1.64643	0.653533	0.9709
GhRR8	0	0	0	0	0	0	0	0	0	0	0	0	0	0	0
GhRR55	0.0133333	0	0	0	0	0	0	0	0	0	0	0	0	0	0.0122
GhRR1	21.849	13.9816	7.0999	24.6634	23.7783	12.9298	11.3826	15.4199	18.5827	24.0324	21.1756	15.4087	15.8545	15.9168	17.8079
GhRR45	7.88573	8.96237	7.69777	24.2188	6.8899	5.51013	6.87627	12.0075	14.2143	4.09617	8.20583	9.126	8.466	7.74817	7.48937
GhRR77	6.41453	6.85813	6.72217	5.84913	7.1791	7.0281	6.63027	8.73017	7.4444	7.5898	7.2341	6.10613	7.15113	6.0268	6.01337
GhRR76	15.8606	17.1804	13.2647	19.8523	16.7407	14.8418	15.6392	30.9902	23.6154	14.2455	14.1065	14.3118	18.3751	14.3149	13.9958
GhRR28	20.4602	17.9102	15.5365	18.1002	21.6984	18.2996	13.9698	22.5819	21.897	21.366	19.7738	17.6152	22.0124	19.1354	19.2673
GhRR29	4.49403	5.6369	6.19013	3.38203	6.17697	5.67303	5.05493	6.60743	4.76773	4.6711	4.7625	4.6831	3.8257	3.25053	3.46153
GhRR85	0	0	0.0073	0.0310667	0.254167	0	0.0339	0	0	0	0.0551333	0	0	0.0265	0.0828667
GhRR36	0	0	0	0	0	0	0	0	0	0	0.0427333	0	0	0	0
GhRR20	0	0	0	0	0	0	0	0	0	0	0	0	0	0	0
GhRR66	0	0	0	0	0	0	0	0	0	0	0	0	0	0	0
GhRR2	0.299533	0.906567	0.143633	1.69737	0.759	0.0487667	0.0814	1.7411	0.478467	0.248967	1.13197	2.11633	0.9432	0.708933	1.60243
GhRR46	0.164433	0.7236	0.1442	0.177733	0.7684	0	0.115	0.453767	0.260667	0	0.542967	0.571433	1.22093	0.810967	0.727167
GhRR5	6.61203	7.5543	8.04467	4.3863	8.79007	9.15303	6.5374	9.70577	6.28403	8.14817	9.72033	8.20253	7.57857	8.50937	8.7928
GhRR48	6.33577	7.10567	7.3756	8.1844	7.72333	7.5645	5.6849	9.72757	7.93983	9.51737	8.62203	7.45177	6.74703	8.0119	8.1533
GhRR6	1.026	0.516733	0.616667	0.605467	1.24523	1.08097	0.693867	0.990867	0.825067	0.414533	1.16073	0.887933	1.20493	0.736133	0.6122
GhRR49	0.433667	1.0842	0.8879	1.1324	1.0864	0.5523	0.718567	0.627933	1.03583	0.1412	0.5391	1.4046	0.790767	0.687067	0.755267
GhRR11	1.86863	3.62787	3.37027	1.25287	2.2164	4.4343	2.11587	1.83953	1.95853	3.4155	2.81037	2.5811	1.39487	2.16277	2.6013
GhRR44	4.58397	4.45653	2.897	1.46343	3.41207	2.601	2.9147	5.58303	4.19377	1.53863	4.11483	4.49877	3.65887	3.81237	4.96423
GhRR93	1.95853	2.78113	2.3251	1.07973	1.87143	1.9068	1.22907	1.96563	2.0589	0.916567	2.19737	2.69423	1.99687	3.06283	2.5931
GhRR58	3.73263	3.11603	3.66	0.948367	3.09013	3.69163	3.41773	2.22387	2.70793	5.0064	3.13307	3.15257	1.98793	2.54283	2.778
GhRR19	1.501	2.11673	0.942633	0	2.00543	0.382533	3.95937	1.51623	0.722267	0.101967	1.20237	1.3168	1.42083	0.916567	1.2664
GhRR65	0	0	0	0	0	0	0	0	0	0	0	0	0	0	0
GhRR9	0	0.0782	0.0253333	0.0136333	0.0116333	0.0273333	0.0104333	0.0279	0.0147	0	0	0.107333	0.0395333	0.0438667	0.0475667
GhRR56	0	0.0531333	0.0192667	0	0.0513	0	0.0298333	0	0.0135	0	0	0.0127	0	0.0392333	0
GhRR10	0.1848	0.0646333	0.189533	0.117267	0.1276	0.1345	0.0458333	0.266033	0.124933	0.0651333	0.0086	0.0678	0.0374333	0.0957333	0.00816667
GhRR25	0.0178333	0.117367	0.0618333	0.0103333	0.0545333	0.0383667	0.0727333	0	0.0862333	0.0104667	0	0.1157	0.0660667	0.0390333	0.0365333
GhRR63	1.4386	1.84867	2.0056	2.7641	1.55113	2.55483	1.41037	1.71183	2.17603	3.30537	1.65183	2.06447	1.69297	1.8627	1.98493
GhRR18	4.12677	3.77653	3.50793	1.7904	3.16927	2.27537	1.6863	4.47747	4.5964	1.42847	2.17033	5.07113	2.2052	3.02273	4.1383
GhRR73	0.0103333	0.107667	0.1418	0.0107	0.0197	0.0434667	0.0406333	0.0727	0.0220667	0.0102333	0.091	0.1448	0.0108333	0.0427667	0.107633
GhRR57	0.1986	0.214367	0.162167	0.505333	0.312033	0.3513	0.197633	0.1676	0.118767	0.261667	0.115133	0.135433	0.2098	0.165567	0.1835
GhRR88	0	0	0	0	0	0	0	0	0	0	0	0	0	0	0
GhRR39	0	0	0	0	0	0	0	0	0	0	0	0	0	0	0
GhRR91	0	0	0	0	0	0	0	0	0	0	0	0	0	0	0
GhRR42	0	0	0	0	0	0	0	0	0	0	0	0	0	0	0
GhRR64	0.573533	0.335467	0.6133	0	1.13913	0.5048	0.238633	0.2754	0.404233	2.12087	1.3154	0.369433	0.501367	0.456933	0.7174
GhRR4	7.08543	26.9414	10.3096	20.6628	11.7842	8.72433	9.20193	9.80707	16.097	2.36677	15.583	24.8618	9.0948	10.5944	22.3831
GhRR50	9.5611	20.342	12.8111	17.4857	11.5081	9.81287	10.759	11.5011	17.7758	13.9926	10.1308	19.0382	9.52843	9.18837	16.9228
GhRR84	4.5619	6.9231	5.6652	3.46173	7.4969	8.43583	4.49573	4.8817	4.92	7.89993	7.26493	7.8065	5.18917	6.19797	6.74767
GhRR47	0	0	0	0	0	0	0	0	0	0	0.0352667	0	0	0	0
GhRR41	17.5982	18.2547	17.0383	24.5423	21.7251	17.0247	15.7907	12.5638	67.7638	1.28263	31.2188	39.4659	19.3224	33.4128	35.8146
GhRR90	20.9393	24.3448	22.8855	26.8738	23.9602	17.4298	17.461	13.922	93.6198	2.81597	33.5714	43.0202	25.7964	39.6775	44.0409
GhRR34	11.8352	9.28347	9.33593	18.1606	9.87997	8.29637	4.76043	3.68557	71.4695	0.6361	18.2369	17.8751	7.6339	14.6327	23.3347
GhRR82	5.05967	8.15263	5.71167	26.1636	5.83343	4.97737	1.0142	1.53433	54.1951	0.257333	13.1713	17.0463	3.18867	9.54113	21.1392
GhRR35	42.7665	23.0948	43.5262	5.61117	43.7317	22.1321	63.64	21.2172	98.9631	18.5365	38.9545	27.8543	56.1062	48.8359	26.4727
GhRR83	49.3619	20.4464	39.6	4.26647	54.7557	28.0853	79.2624	24.1884	102.166	43.185	36.3685	28.9659	58.6322	46.3065	26.7676
GhRR59	14.0315	12.8258	13.8518	6.93217	7.56527	23.6985	9.9205	4.35407	4.21237	3.57463	18.5509	15.1464	9.3259	17.8003	18.8802
GhRR12	9.4022	7.19923	13.5223	7.2616	5.13837	13.6555	5.61203	4.11223	5.34997	3.69117	13.646	11.0225	8.05847	13.5725	13.9345
GhRR53	9.21217	9.96903	19.1717	1.80637	6.08173	18.1618	19.6584	13.6708	17.8349	7.8542	12.0703	8.7362	13.0838	12.5329	5.86893
GhRR15	14.3389	8.6765	16.9357	2.06617	8.3232	19.4815	11.5011	7.36603	11.997	6.87043	15.837	14.3819	9.49557	13.6059	12.2963
GhRR37	2.19827	19.2685	23.4985	17.7311	10.6167	76.1342	0.855167	3.30327	5.20183	46.0637	7.6899	12.2686	3.3316	8.4529	19.9403
GhRR86	6.77497	32.3586	42.8335	46.1571	21.3451	109.736	5.14177	12.9697	12.9676	136.261	17.1033	21.926	12.2221	14.0763	29.4405
GhRR26	63.6437	78.4946	79.7371	33.6454	46.36	99.9241	39.4179	31.7846	40.8993	40.8825	105.757	91.4594	64.1587	107.456	111.89
GhRR74	38.7045	60.1946	60.8343	51.1048	34.7461	81.8231	22.9486	27.2721	33.2776	30.5398	89.0713	72.4736	52.6445	83.7183	99.8698
GhRR52	2.63817	2.6486	4.17913	3.26233	9.8253	4.2272	5.3709	2.89087	0.612567	3.20167	3.30467	3.38027	4.56737	4.7397	3.4577
GhRR16	5.75557	2.38397	4.06043	6.21597	10.8102	4.93417	5.5244	5.7021	1.86743	4.61057	4.02747	2.9603	5.54157	3.9335	3.33537
GhRR43	0.943133	1.3805	0.349233	4.6066	1.76123	0.732933	0.592867	2.1046	1.13807	0.353233	1.5632	1.04917	1.33147	0.779433	1.93067
GhRR92	0.7492	1.30923	1.15757	4.51017	2.98443	1.95073	0.943133	2.75437	0.351967	0.9187	0.717	1.54427	1.82017	1.52367	1.2362
GhRR33	13.1001	9.3908	3.88393	11.6202	11.7183	6.39497	4.37587	6.8191	3.1591	2.4642	17.5508	11.9887	17.625	25.1195	21.0959
GhRR81	20.5609	18.7944	6.63303	26.9828	18.0952	13.6428	10.7756	20.9725	9.32303	3.99087	18.2642	18.1764	22.333	30.0647	28.2544
GhRR62	0.721733	2.32953	0.7298	0.265467	0.485533	0.0954333	0.586233	0.401233	0.5394	0.520033	0.2225	1.0879	0.3812	0.347033	0.5672
GhRR13	0.0711333	0.0371667	0.0182333	0.0371	0	0.0729667	0.148167	0	0.187367	0	0	0.134467	0.1116	0.0371333	0.0328
GhRR60	0.0372	0.109133	0	0	0	0	0	0	0	0	0	0.0656	0.103233	0	0
GhRR17	3.76193	7.98513	2.95847	3.0767	2.2461	1.58367	2.56193	1.47683	1.85477	2.2566	2.57787	6.31523	0.8919	1.1007	3.60433
GhRR54	20.2964	10.1307	8.87353	28.4963	10.7314	12.9518	9.8413	11.9171	9.5338	11.8761	6.9512	8.1824	7.81747	9.26347	8.81277
GhRR7	26.5117	13.2851	16.2775	36.0488	15.8063	23.2934	13.0672	18.8857	11.7597	18.7637	11.246	9.07787	12.9489	12.5374	12.3533
GhRR27	24.9156	16.8639	10.517	27.7457	19.0933	29.7486	8.56213	18.6708	18.0855	21.226	20.6859	18.7247	19.1861	19.8454	25.3426
GhRR75	13.5011	10.1468	9.46423	10.167	8.3536	12.3965	8.0185	8.782	6.71693	14.3956	7.64167	7.39093	8.40173	10.1791	9.79797
GhRR30	0	0	0	0	0	0	0	0	0	0	0	0	0	0.0346	0
GhRR61	0.108667	2.14213	1.55043	0	0.0753667	0	2.4361	0.1273	1.18627	0	0.1318	0.807967	0	0.1189	0.144
GhRR14	0.112767	0.0793333	0	0	0	0	0	0	0	0	0	0.1155	0	0	0
GhRR79	0	0	0	0	0	0	0	0	0	0	0	0	0	0	0
GhRR32	0.285067	0	0.118467	0.0444333	0.0398667	0.2097	0.146833	0.0853667	0.1267	0	0	0.433467	0.0424333	0.111133	0.185933
GhRR31	0	0	0	0	0	0	0	0	0	0	0	0	0	0	0
GhRR78	0.0383333	0.1233	0.0206	0.0419333	0	0.120667	0	0.0808667	0.0417	0.0899333	0	0	0.205067	0.0346	0
GhRR80	0	0	0	0.1258	0	0.0412333	0	0.0449333	0.6305	0.0899333	0.0774	0	0	0	0
GhRR68	0	0	0	0	0	0	0	0	0	0	0	0	0	0	0
GhRR21	0	0	0	0	0	0	0	0.158667	0	0	0	0	0	0	0
GhRR67	0	0	0	0	0	0	0	0	0	0	0	0	0	0	0
GhRR69	0	0	0	0	0	0	0	0	0	0	0	0	0	0	0
GhRR24	0	0	0	0	0	0	0	0	0	0	0	0	0	0	0
GhRR72	0	0	0	0	0	0	0	0	0	0	0	0	0	0	0
GhRR22	0	0	0	0	0	0	0	0	0	0	0	0	0	0	0
GhRR70	0.377667	1.06077	2.42213	0.320633	3.27497	3.60857	0.250467	0.653533	1.3949	4.24357	0.748467	0.1177	0.471567	0.327967	0.478967

## Sheet: Table S7
Table S7 RNA-seq data analysis of GhRRs expression profiling in different tissues.
Geneid	TM1_root	TM1_stem	TM1_leaf	TM1_epicalyx	TM1_sepal	TM1_torus	TM1_petal	TM1_pistil	TM1_anther	TM1_0dpa_ovlue	TM1_1dpa_ovlue	TM1_3dpa_ovlue	TM1_5dpa_ovlue	TM1_10_dpa_fiber	TM1_20_dpa_fiber	TM1_25_dpa_fiber
GhRR87	0	0	0	0	0	0	0	0	0	0	0	0	0	0	0	0
GhRR38	0	0	0	0	0	0	0	0	0.0455333	0	0	0	0	0	0	0
GhRR23	1.87483	16.1939	13.1234	8.98917	22.9374	16.4545	4.05743	1.44705	0.839833	4.49957	12.5267	10.2244	7.48257	8.462	0.111	23.0128
GhRR40	1.50273	3.6282	0.415233	0.5673	0.729967	2.1214	0.550967	0.56675	0.148267	0.0718667	0.0309	0.0397	0.0914	0.0659	0.6529	4.2773
GhRR71	6.1086	33.3905	9.99857	6.8663	11.2108	22.955	8.40903	5.1125	1.75077	4.4898	13.853	2.80395	3.15283	0.6044	0.222	16.5585
GhRR3	1.02897	17.2626	19.9778	3.6097	4.24367	2.15065	1.97513	0.99945	0.875667	2.3448	2.70823	0.41375	1.14557	0.2015	0	23.2799
GhRR51	5.61497	32.1247	11.7565	6.08843	14.2852	5.9909	11.5113	15.4217	7.246	22.6105	17.7198	5.88535	5.09523	1.6597	2.1713	30.8476
GhRR89	1.8883	6.03125	1.96737	2.86207	3.2956	3.6783	1.2199	0.6078	0.3518	0.467933	0.592467	1.89665	1.54373	1.8341	14.8292	16.0202
GhRR8	0	0	0	0	0.155333	0	0	0.02475	0.0129	0	0	0	0	0	0.1331	0.1068
GhRR55	0	0	0	0	0	0	0	0	0	0	0	0	0	0	0	0.1054
GhRR1	41.5238	29.9158	4.42443	21.0857	23.8711	21.5633	13.4898	10.2558	8.28287	15.1554	13.9256	19.158	20.6007	14.3564	30.6954	22.5533
GhRR45	15.2115	14.5044	2.75803	8.93263	8.2712	8.76175	7.6793	5.67615	7.14123	3.74977	3.96547	5.54225	8.35267	3.6821	11.5334	9.2155
GhRR77	17.4642	14.0744	2.4962	6.29047	9.639	15.2939	10.8274	9.9069	10.9748	14.0942	12.4022	7.2734	21.044	6.001	12.8011	11.7152
GhRR76	31.1697	20.6292	6.84433	30.0825	24.1512	25.9863	18.0813	16.1791	12.4314	12.5978	9.90293	10.3186	14.6072	9.8405	29.5074	23.7437
GhRR28	30.9511	19.8911	7.97897	22.1431	26.6869	20.7676	18.5492	20.4985	10.1993	19.8786	17.2203	12.8377	12.586	9.1218	27.1322	23.6338
GhRR29	19.6644	16.1132	1.80517	5.1196	6.25647	13.5846	25.3571	16.4924	9.96407	12.6878	18.5589	6.89455	13.3286	2.6109	4.674	10.7436
GhRR85	0.0167667	0.1479	0	0	0.0793	0.10085	0.0401333	0.1811	0.156567	0	0	0	0	0	0.7067	0.8503
GhRR36	0.228167	0	0.0163667	0.410067	0.0214	0	0.0642667	0.0272	0.088	0	0.0565333	0	0.0159	0	0	0.2929
GhRR20	0	0.03215	0	0	0	0	0	0	0	0	0	0	0	0	0.6431	0.1032
GhRR66	0.0421	0.0455	0	0	0	0	0	0	0.0117667	0	0	0	0	0.0734	0	0.0973
GhRR2	8.6046	2.2599	0.202433	33.6764	22.5898	42.4952	10.1465	25.2932	12.1875	4.49687	6.11297	1.4578	0.2355	1.4648	8.2298	18.0579
GhRR46	4.85007	3.91135	0.4509	0.520667	0	2.79115	0	0.0605	0.264667	13.7266	21.6213	3.2432	3.24183	3.624	8.3838	3.6829
GhRR5	10.9679	9.04845	2.9294	5.14297	6.55013	5.2247	4.195	4.38985	4.72667	19.452	14.793	5.99345	5.479	3.7761	4.3129	6.441
GhRR48	10.9371	8.5565	2.50337	6.2151	7.81163	6.48975	4.67533	5.83765	6.95267	23.4904	19.6567	4.8799	6.3154	2.721	7.7999	7.2139
GhRR6	17.2377	4.75735	0.357067	0.7053	4.23033	12.1717	4.2009	3.0997	1.3071	1.5388	0.269567	1.5235	0.956433	0.5186	23.9928	8.2486
GhRR49	9.18223	2.41145	0.137767	0.465767	2.2243	3.07315	3.27553	1.8577	1.79543	0.7443	0.0898667	0.2821	0.530267	0.1945	2.3564	1.2459
GhRR11	6.07777	3.90715	1.87993	1.1691	2.16707	4.57575	0.3112	0.20285	0.268967	18.1242	20.361	6.38575	5.7183	2.1422	1.5836	9.0793
GhRR44	16.1136	5.91055	3.86357	13.9377	2.71987	5.61545	1.1565	0.67065	2.30093	3.0028	2.77693	1.59145	3.8416	0.1818	0.9012	7.8718
GhRR93	21.3158	7.82255	2.07703	8.02493	3.99953	7.6225	0.677733	0.9442	1.67557	3.41573	4.965	5.50045	4.01613	0.4228	5.3896	7.0857
GhRR58	5.3844	1.822	1.4311	1.0916	1.83983	2.44395	0.497567	0.55775	0.2161	12.7011	18.2608	4.4824	4.2946	1.8039	4.0056	5.2309
GhRR19	0.968933	0.03215	1.09097	0	0	0	0	0	0	0	0	0	0	0	0	0
GhRR65	0.00806667	0	0	0	0	0	0	0.07935	0	0	0	0	0	0	0	0.084
GhRR9	0.8578	0.4383	0.0548	0.2513	0.4115	1.04965	0.129	0.7165	0.103033	0.1391	0.032	0.1051	0.1526	0.6751	5.0821	1.6407
GhRR56	0.388533	0.20445	0.0139667	0.0682	0.195733	0.22355	0.410933	0.56095	0.1721	0.0184333	0.0353333	0	0.0891	0.0753	3.1114	1.7971
GhRR10	6.85223	4.386	0.0825333	0	0.301333	1.07565	0.102533	0.04005	0.0464333	0.180167	0.100033	0	0.750833	1.226	0.7927	0.6359
GhRR25	1.39533	0.2196	0.174367	1.51733	0.501833	0.96885	0.143767	0.03455	0.301333	0.208	0.0599333	0.40565	0.4776	0.1686	0.2786	0.8195
GhRR63	8.13413	4.36465	1.46447	6.21993	1.81483	3.635	5.7834	6.8251	9.98947	4.07343	3.2754	2.41885	2.65513	1.1173	0.6462	0.8516
GhRR18	6.9188	3.7896	1.4771	8.8486	2.9478	11.2713	3.86867	3.2289	18.7778	2.43597	2.3068	2.65145	2.01297	1.3966	1.2924	1.0367
GhRR73	2.52287	0.17015	0.1099	0.2055	0.320867	0.92	0.0559	0.10315	0.9712	0.298633	0.117	0.5971	0.9488	0.4928	0.7125	0.8165
GhRR57	5.85563	4.0968	0.145267	0.1542	1.1141	1.4838	0.220133	0.5758	0.5954	0.687433	0.204467	0.266	0.961233	0.8516	1.935	1.7992
GhRR88	0	0	0	0	0	0	0	0	0	0	0	0	0.0208	0	0	0.2297
GhRR39	0	0	0	0	0	0	0	0	0	0	0	0	0	0	0	0
GhRR91	0	0	0	0	0	0	0	0	0	0	0	0	0.946667	0.045	0	0.0596
GhRR42	0.0163333	0	0	0	0	0	0	0	0	0	0	0.06295	0.7884	0	0	0.2085
GhRR64	2.08237	0.22215	0.6945	1.14107	0.8883	1.3628	0.398667	0.81075	1.24537	4.36037	3.03813	1.22805	1.6929	0.4301	0.7108	0.4276
GhRR4	26.4248	32.6309	10.3586	28.6415	41.905	32.1342	31.4526	32.7959	38.7661	66.8859	50.5521	17.6948	18.0373	9.0156	18.3444	14.3588
GhRR50	24.0931	21.0373	8.66737	24.0352	37.3949	33.478	27.1725	31.2312	38.4404	40.4417	34.1731	16.5744	17.3024	8.1409	23.3474	16.4547
GhRR84	9.22863	4.4628	3.66563	2.08977	3.6487	4.1494	3.27503	3.33835	5.3338	30.0581	15.8672	7.05145	7.43807	1.744	6.0841	6.8071
GhRR47	0	0	0	0	0	0	0	0	0	0	0	0	0	0	0	0.1459
GhRR41	6.34487	32.2056	32.9601	2.15053	5.95873	10.2645	4.00653	5.86985	13.1045	17.8001	15.558	2.90615	5.84747	1.8661	3.1801	3.2854
GhRR90	6.82103	35.4821	49.4802	0.799133	3.25193	4.31215	1.256	1.7445	9.90793	28.5532	19.3482	3.35975	9.21867	1.872	4.7368	5.0793
GhRR34	3.12517	36.835	32.8972	0.1066	2.05597	1.6912	0.281767	0.3882	10.2139	37.0246	35.4873	0.65395	2.97853	0.0586	0.0968	0.8155
GhRR82	4.4582	29.8126	21.9591	0.865433	3.21677	4.4637	0.6386	2.22915	16.6638	39.0304	42.7322	2.5273	6.1238	1.4062	0.4841	2.2136
GhRR35	2.10687	26.9974	19.7481	0.267067	2.61757	2.42895	0.4467	0.93835	7.78883	1.68713	1.66743	1.7155	5.772	2.8402	0.5632	1.9201
GhRR83	6.4922	18.2279	9.97637	0.2234	1.38717	2.15495	1.28903	1.2847	9.4774	4.15833	3.93817	3.33415	6.2992	4.2798	3.489	4.6142
GhRR59	4.04167	9.48325	8.65777	0.6617	0.4288	0.43855	0.1644	0.043	0.3706	5.1435	6.35037	2.9046	4.08917	0.7452	0.7916	1.9756
GhRR12	3.49717	6.32715	4.4964	0.488733	0.363767	0.70975	0.2001	0.13535	0.2416	2.3045	2.9534	1.14845	3.36063	0.533	0.2642	3.8155
GhRR53	0.769333	2.49085	5.49553	0.4545	0.296933	0.4178	0.0454	0.16535	0.2032	7.72637	7.43787	2.26905	4.6468	1.21	0.6998	3.0073
GhRR15	3.32927	6.7921	8.98437	0.790967	1.27367	3.2434	0.864533	0.78855	0.544533	10.782	9.62663	4.9491	8.5378	5.9609	5.7459	4.3459
GhRR37	38.2115	26.984	5.14403	24.739	22.8437	41.0729	17.6113	18.8101	13.3424	30.3931	45.5935	14.8936	16.6716	23.4422	47.4171	29.6884
GhRR86	33.9159	27.8764	7.58467	30.4813	31.3678	44.0448	29.6718	30.7209	14.577	31.1812	49.0963	15.1727	16.1508	22.4331	40.3575	31.8137
GhRR26	40.9388	46.0478	29.9722	8.45553	9.0882	13.3733	9.98857	8.2385	11.6661	32.6756	40.7458	16.1518	23.5779	17.7617	23.0169	22.708
GhRR74	37.7957	42.2626	28.0112	6.5835	8.01717	19.0771	11.5168	9.59345	20.2748	25.9328	29.0284	19.8837	27.916	26.9602	29.8045	25.7237
GhRR52	10.1291	5.9755	1.0352	0.900633	0.513	1.18115	0.0505	0.4259	0.314067	0.187233	0.2924	0	0.861767	5.6788	0	0
GhRR16	15.5449	11.9105	4.19927	1.54397	0.632967	3.22065	0	0.29425	0.485333	0.731267	0.421867	2.0711	2.71127	0.7833	0.3236	0.7787
GhRR43	18.0679	6.3987	2.28033	5.1725	2.38353	5.3626	1.11343	1.49125	2.4255	2.63533	9.09347	0.60525	0.1952	0.1898	0	0.3774
GhRR92	25.0012	15.4535	4.09403	7.54233	1.57347	11.4683	1.21777	0.9642	0.377533	3.92743	9.40897	1.8427	0.382267	0.2228	0	1.0336
GhRR33	9.20447	2.87365	4.7424	3.31303	3.0978	2.2637	2.47147	0.8314	7.1251	1.35247	2.82983	0.85345	1.06227	1.6003	13.2218	4.2425
GhRR81	5.49893	4.07215	10.3902	17.0071	9.2239	3.65875	4.5263	1.7516	10.2473	5.41137	3.4148	1.0429	1.42597	3.2005	7.272	7.0267
GhRR62	7.77253	3.30865	1.7267	0.0551	2.40157	5.0042	0.542767	5.01475	0.274967	61.0661	106.031	30.5024	75.715	56.1548	112.678	21.8179
GhRR13	0.665567	0.05425	0.2615	0	0.2071	0.44775	0	0	0.455433	2.10563	1.9936	6.13535	22.1679	4.2766	14.8403	5.3855
GhRR60	2.7747	0.21705	0.0356667	0.0367333	0.2053	4.22255	0.242567	0.45285	1.77343	31.1755	14.5494	7.20785	24.2663	4.2766	23.6739	9.9206
GhRR17	4.8859	4.99815	2.71813	1.12093	3.8646	5.5178	0.836133	3.51735	0.8499	58.5819	74.1678	23.8545	54.3367	46.6792	146.33	30.1195
GhRR54	28.6941	13.3148	7.1351	13.5906	8.22143	13.8158	10.5399	4.7821	5.75433	35.7773	35.2593	16.3091	15.1156	7.3784	11.4143	5.5146
GhRR7	28.1667	18.9761	6.31407	21.0331	7.11407	17.852	28.6467	17.6936	15.2662	63.9692	112.632	25.6862	23.8385	7.6924	17.6402	15.3993
GhRR27	43.2591	34.0106	23.5756	14.734	6.94967	11.8645	4.69427	3.81335	0.778933	114.026	94.9586	15.2553	8.4929	8.4639	4.9535	10.0509
GhRR75	25.3639	15.1448	9.47803	6.21883	2.14033	5.2826	2.07663	2.5198	2.07143	60.7565	55.7963	18.1444	12.114	28.7018	11.7108	11.5079
GhRR30	0	0	0.0895333	0	0	0	0	0	0	0.066	0	0	0.125833	0.2416	0	0
GhRR61	1.89497	1.9279	23.9468	0	0	0	0	0.0702	0	53.476	55.9995	11.4917	13.7501	0.2283	0	3.7822
GhRR14	1.00747	0.7141	25.7447	0	0	0	0	0	0	0.2863	0.696433	0.3295	0.4953	0	0	2.118
GhRR79	0	0	0	0	0	0	0	0	0	0	0	0	0	0	0	0
GhRR32	1.56443	0.76715	0.8986	0.2188	0.314467	4.02075	0.987933	0.42355	0	2.80693	1.93327	0.4319	3.1759	0.9664	0	0
GhRR31	0	0	0	0	0	0	0	0	0	0	0	0	0	0	0	0
GhRR78	0.108867	0.1725	0.0895333	0	0	0	0	0	0	0	0	0	0.119367	0.4832	0	0.4804
GhRR80	0.572367	0.1112	1.27263	0.734533	0.506467	5.89695	1.02593	1.1443	0.204633	17.4804	11.2076	3.3418	8.4467	0.7248	0	1.1209
GhRR68	0	0	0	0	0	0	0	0.21865	0	0	0	0	1.3068	0.474	0	1.5707
GhRR21	0.0603667	0	0.0395333	0	0.388367	0	0	0.0729	0	0	0	0	1.8772	0.237	0	9.4241
GhRR67	0	0	0	0	0	0	0	0	0	0	0	0	0.778767	0	0	0
GhRR69	0	0	0	0	0	0	0	0	0	0	0.103067	0	0	0	0	0.1601
GhRR24	0	1.53555	0	0	0.313133	3.6657	0	0.2228	0	0	0	0	0	0	0	0
GhRR72	0	0.1399	0	0	0.635933	6.51625	0.478267	1.04505	0.0884	0.0753	0.2412	0	0.0496333	0	0	0.1827
GhRR22	0	0	0	0	0	0	0	0	0	0	0	0	2.98647	0	0	0.1678
GhRR70	1.5808	2.3827	0.432167	1.4016	1.88603	1.7444	3.23413	0.76955	0.5093	3.63077	2.67843	1.09605	6.99833	0	2.5094	5.2004
